# Supplementary material for: Metformin and weight loss medication impact on survival outcomes in older women with obesity-related cancers
Source: Sci Rep. 2025 Jul 1;15:21828. doi: 10.1038/s41598-025-09393-1 (PMC12218299; doi:10.1038/s41598-025-09393-1)
Supplement: Supplementary file 2 — Supplementary Material 2 [file 41598_2025_9393_MOESM2_ESM.xlsx]

## Sheet: Supplemental Table 2
Supplemental Table 1: Drugs NDC Codes
Drug	NDC/CPT	productName	theraClassDesc	theraClassCode
WL	00004025652	XENICAL	Orlistat	4500000150
WL	00004025752	XENICAL	Orlistat	4500000150
WL	00135046101	ALLI	Orlistat	4500000150
WL	00135046102	ALLI	Orlistat	4500000150
WL	00135046105	ALLI	Orlistat	4500000150
WL	00135046106	ALLI	Orlistat	4500000150
WL	49999043215	XENICAL	Orlistat	4500000150
WL	49999043290	XENICAL	Orlistat	4500000150
WL	52959093190	XENICAL	Orlistat	4500000150
WL	53100046750	ALLI	Orlistat	4500000150
WL	53100047100	ALLI	Orlistat	4500000150
WL	53100047221	ALLI	Orlistat	4500000150
WL	54569474200	XENICAL	Orlistat	4500000150
WL	54569474201	XENICAL	Orlistat	4500000150
WL	54569474202	XENICAL	Orlistat	4500000150
WL	54569474203	XENICAL	Orlistat	4500000150
WL	54569474204	XENICAL	Orlistat	4500000150
WL	54569474205	XENICAL	Orlistat	4500000150
WL	54569474206	XENICAL	Orlistat	4500000150
WL	54569474207	XENICAL	Orlistat	4500000150
WL	54868415800	XENICAL	Orlistat	4500000150
WL	54868415801	XENICAL	Orlistat	4500000150
WL	54868415802	XENICAL	Orlistat	4500000150
WL	55045270008	XENICAL	Orlistat	4500000150
WL	55045270009	XENICAL	Orlistat	4500000150
WL	55175530709	XENICAL	Orlistat	4500000150
WL	55289084830	XENICAL	Orlistat	4500000150
WL	58016036100	XENICAL	Orlistat	4500000150
WL	58016036130	XENICAL	Orlistat	4500000150
WL	58016036160	XENICAL	Orlistat	4500000150
WL	58016036190	XENICAL	Orlistat	4500000150
WL	61269046090	XENICAL	Orlistat	4500000150
WL	63629264301	XENICAL	Orlistat	4500000150
WL	63629264302	XENICAL	Orlistat	4500000150
WL	66105075001	XENICAL	Orlistat	4500000150
WL	66105075003	XENICAL	Orlistat	4500000150
WL	66105075006	XENICAL	Orlistat	4500000150
WL	66105075009	XENICAL	Orlistat	4500000150
WL	66105075010	XENICAL	Orlistat	4500000150
WL	66336046414	XENICAL	Orlistat	4500000150
WL	66336046430	XENICAL	Orlistat	4500000150
WL	66336046490	XENICAL	Orlistat	4500000150
WL	68115044215	XENICAL	Orlistat	4500000150
WL	68115044230	XENICAL	Orlistat	4500000150
WL	68115044242	XENICAL	Orlistat	4500000150
WL	68115044260	XENICAL	Orlistat	4500000150
WL	68115083490	XENICAL	Orlistat	4500000150
WL	00029220530	FASTIN	Phentermine & Comb.	2820040130
WL	00029220531	FASTIN	Phentermine & Comb.	2820040130
WL	00029220539	FASTIN	Phentermine & Comb.	2820040130
WL	00045063965	TOPAMAX	Topiramate	2812920070
WL	00045064065	TOPAMAX	Topiramate	2812920070
WL	00045064165	TOPAMAX	Topiramate	2812920070
WL	00045064265	TOPAMAX	Topiramate	2812920070
WL	00045064565	TOPAMAX	Topiramate	2812920070
WL	00045064765	TOPAMAX	Topiramate	2812920070
WL	00093015506	TOPIRAMATE	Topiramate	2812920070
WL	00093015510	TOPIRAMATE	Topiramate	2812920070
WL	00093210901	PHENTERMINE HCL	Phentermine & Comb.	2820040130
WL	00093211001	PHENTERMINE HCL	Phentermine & Comb.	2820040130
WL	00093211210	PHENTERMINE HCL	Phentermine & Comb.	2820040130
WL	00093211256	PHENTERMINE HCL	Phentermine & Comb.	2820040130
WL	00093721906	TOPIRAMATE	Topiramate	2812920070
WL	00093721910	TOPIRAMATE	Topiramate	2812920070
WL	00093722006	TOPIRAMATE	Topiramate	2812920070
WL	00093722010	TOPIRAMATE	Topiramate	2812920070
WL	00093733506	TOPIRAMATE	Topiramate	2812920070
WL	00093733606	TOPIRAMATE	Topiramate	2812920070
WL	00093754006	TOPIRAMATE	Topiramate	2812920070
WL	00093754010	TOPIRAMATE	Topiramate	2812920070
WL	00144074001	PHENTERMINE HCL	Phentermine & Comb.	2820040130
WL	00147010220	PHENTERMINE HCL	Phentermine & Comb.	2820040130
WL	00147012720	PHENTERMINE HCL	Phentermine & Comb.	2820040130
WL	00147013610	PHENTERMINE HCL	Phentermine & Comb.	2820040130
WL	00147013620	PHENTERMINE HCL	Phentermine & Comb.	2820040130
WL	00147019810	PHENTERMINE HCL	Phentermine & Comb.	2820040130
WL	00147019820	PHENTERMINE HCL	Phentermine & Comb.	2820040130
WL	00147020110	PHENTERMINE HCL	Phentermine & Comb.	2820040130
WL	00147020120	PHENTERMINE HCL	Phentermine & Comb.	2820040130
WL	00147020210	PHENTERMINE HCL	Phentermine & Comb.	2820040130
WL	00147020220	PHENTERMINE HCL	Phentermine & Comb.	2820040130
WL	00147023110	PHENTERMINE HCL	Phentermine & Comb.	2820040130
WL	00147023120	PHENTERMINE HCL	Phentermine & Comb.	2820040130
WL	00147023210	PHENTERMINE HCL	Phentermine & Comb.	2820040130
WL	00147023220	PHENTERMINE HCL	Phentermine & Comb.	2820040130
WL	00147023410	PHENTERMINE HCL	Phentermine & Comb.	2820040130
WL	00147023420	PHENTERMINE HCL	Phentermine & Comb.	2820040130
WL	00147023510	PHENTERMINE HCL	Phentermine & Comb.	2820040130
WL	00147023520	PHENTERMINE HCL	Phentermine & Comb.	2820040130
WL	00147024810	PHENTERMINE HCL	Phentermine & Comb.	2820040130
WL	00147024820	PHENTERMINE HCL	Phentermine & Comb.	2820040130
WL	00147024910	PHENTERMINE HCL	Phentermine & Comb.	2820040130
WL	00147024920	PHENTERMINE HCL	Phentermine & Comb.	2820040130
WL	00147025110	PHENTERMINE HCL	Phentermine & Comb.	2820040130
WL	00147025120	PHENTERMINE HCL	Phentermine & Comb.	2820040130
WL	00147025310	PHENTERMINE HCL	Phentermine & Comb.	2820040130
WL	00147025320	PHENTERMINE HCL	Phentermine & Comb.	2820040130
WL	00147025410	PHENTERMINE HCL	Phentermine & Comb.	2820040130
WL	00147025420	PHENTERMINE HCL	Phentermine & Comb.	2820040130
WL	00182020410	PHENTERMINE HCL	Phentermine & Comb.	2820040130
WL	00182020501	PHENTERMINE HCL	Phentermine & Comb.	2820040130
WL	00182020510	PHENTERMINE HCL	Phentermine & Comb.	2820040130
WL	00182102601	PHENTERMINE HCL	Phentermine & Comb.	2820040130
WL	00182102610	PHENTERMINE HCL	Phentermine & Comb.	2820040130
WL	00185063510	PHENTERMINE HCL	Phentermine & Comb.	2820040130
WL	00185064401	PHENTERMINE HCL	Phentermine & Comb.	2820040130
WL	00185064410	PHENTERMINE HCL	Phentermine & Comb.	2820040130
WL	00185064701	PHENTERMINE HCL	Phentermine & Comb.	2820040130
WL	00185064710	PHENTERMINE HCL	Phentermine & Comb.	2820040130
WL	00185500001	PHENTERMINE HCL	Phentermine & Comb.	2820040130
WL	00185500010	PHENTERMINE HCL	Phentermine & Comb.	2820040130
WL	00228301611	PHENTERMINE HCL	Phentermine & Comb.	2820040130
WL	00228301696	PHENTERMINE HCL	Phentermine & Comb.	2820040130
WL	00245071160	TOPIRAGEN	Topiramate	2812920070
WL	00245071260	TOPIRAGEN	Topiramate	2812920070
WL	00245071360	TOPIRAGEN	Topiramate	2812920070
WL	00245071460	TOPIRAGEN	Topiramate	2812920070
WL	00245107115	QUDEXY XR	Topiramate	2812920070
WL	00245107130	QUDEXY XR	Topiramate	2812920070
WL	00245107215	QUDEXY XR	Topiramate	2812920070
WL	00245107230	QUDEXY XR	Topiramate	2812920070
WL	00245107315	QUDEXY XR	Topiramate	2812920070
WL	00245107330	QUDEXY XR	Topiramate	2812920070
WL	00245107415	QUDEXY XR	Topiramate	2812920070
WL	00245107430	QUDEXY XR	Topiramate	2812920070
WL	00245107515	QUDEXY XR	Topiramate	2812920070
WL	00245107530	QUDEXY XR	Topiramate	2812920070
WL	00298187601	PHENTROL	Phentermine & Comb.	2820040130
WL	00298310011	PHENTROL	Phentermine & Comb.	2820040130
WL	00298311511	PHENTROL	Phentermine & Comb.	2820040130
WL	00298367811	PHENTROL	Phentermine & Comb.	2820040130
WL	00298392511	PHENTROL	Phentermine & Comb.	2820040130
WL	00298393811	PHENTROL	Phentermine & Comb.	2820040130
WL	00302503001	PHENTERMINE HCL	Phentermine & Comb.	2820040130
WL	00314062410	PHENTERMINE HCL	Phentermine & Comb.	2820040130
WL	00349216510	PHENTERMINE HCL	Phentermine & Comb.	2820040130
WL	00349231710	PHENTERMINE HCL	Phentermine & Comb.	2820040130
WL	00378203505	TOPIRAMATE	Topiramate	2812920070
WL	00378203605	TOPIRAMATE	Topiramate	2812920070
WL	00378610105	TOPIRAMATE	Topiramate	2812920070
WL	00378610191	TOPIRAMATE	Topiramate	2812920070
WL	00378610205	TOPIRAMATE	Topiramate	2812920070
WL	00378610291	TOPIRAMATE	Topiramate	2812920070
WL	00378610305	TOPIRAMATE	Topiramate	2812920070
WL	00378610391	TOPIRAMATE	Topiramate	2812920070
WL	00378610505	TOPIRAMATE	Topiramate	2812920070
WL	00378610591	TOPIRAMATE	Topiramate	2812920070
WL	00395815119	TOPIRAMATE	Bulk Compounding Ingredient	9601010128
WL	00395815156	TOPIRAMATE	Bulk Compounding Ingredient	9601010128
WL	00395815162	TOPIRAMATE	Bulk Compounding Ingredient	9601010128
WL	00403000107	ADIPEX-P	Phentermine & Comb.	2820040130
WL	00403000114	ADIPEX-P	Phentermine & Comb.	2820040130
WL	00403000128	ADIPEX-P	Phentermine & Comb.	2820040130
WL	00403000207	PHENTERMINE HCL	Phentermine & Comb.	2820040130
WL	00403000214	PHENTERMINE HCL	Phentermine & Comb.	2820040130
WL	00403000215	PHENTERMINE HCL	Phentermine & Comb.	2820040130
WL	00403000221	PHENTERMINE HCL	Phentermine & Comb.	2820040130
WL	00403000228	PHENTERMINE HCL	Phentermine & Comb.	2820040130
WL	00403000230	PHENTERMINE HCL	Phentermine & Comb.	2820040130
WL	00403000245	PHENTERMINE HCL	Phentermine & Comb.	2820040130
WL	00403000271	PHENTERMINE HCL	Phentermine & Comb.	2820040130
WL	00403000299	PHENTERMINE HCL	Phentermine & Comb.	2820040130
WL	00403046814	PHENTERMINE HCL	Phentermine & Comb.	2820040130
WL	00403046830	PHENTERMINE HCL	Phentermine & Comb.	2820040130
WL	00403087314	FASTIN	Phentermine & Comb.	2820040130
WL	00403087407	PHENTERMINE HCL	Phentermine & Comb.	2820040130
WL	00403087414	PHENTERMINE HCL	Phentermine & Comb.	2820040130
WL	00403087415	PHENTERMINE HCL	Phentermine & Comb.	2820040130
WL	00403087428	PHENTERMINE HCL	Phentermine & Comb.	2820040130
WL	00403087430	PHENTERMINE HCL	Phentermine & Comb.	2820040130
WL	00403087460	PHENTERMINE HCL	Phentermine & Comb.	2820040130
WL	00403106707	IONAMIN	Phentermine & Comb.	2820040130
WL	00403106730	IONAMIN	Phentermine & Comb.	2820040130
WL	00403106771	IONAMIN	Phentermine & Comb.	2820040130
WL	00403106807	PHENTERMINE HCL	Phentermine & Comb.	2820040130
WL	00403106814	PHENTERMINE HCL	Phentermine & Comb.	2820040130
WL	00403106821	PHENTERMINE HCL	Phentermine & Comb.	2820040130
WL	00403106828	PHENTERMINE HCL	Phentermine & Comb.	2820040130
WL	00403106830	PHENTERMINE HCL	Phentermine & Comb.	2820040130
WL	00403106870	PHENTERMINE HCL	Phentermine & Comb.	2820040130
WL	00403106930	IONAMIN	Phentermine & Comb.	2820040130
WL	00403465007	PHENTERMINE HCL	Phentermine & Comb.	2820040130
WL	00403465014	PHENTERMINE HCL	Phentermine & Comb.	2820040130
WL	00403465028	PHENTERMINE HCL	Phentermine & Comb.	2820040130
WL	00403465030	PHENTERMINE HCL	Phentermine & Comb.	2820040130
WL	00403465071	PHENTERMINE HCL	Phentermine & Comb.	2820040130
WL	00403465074	PHENTERMINE HCL	Phentermine & Comb.	2820040130
WL	00403489414	PHENTERMINE HCL	Phentermine & Comb.	2820040130
WL	00403489415	PHENTERMINE HCL	Phentermine & Comb.	2820040130
WL	00403489430	PHENTERMINE HCL	Phentermine & Comb.	2820040130
WL	00403489460	PHENTERMINE HCL	Phentermine & Comb.	2820040130
WL	00403507415	PHENTERMINE HCL	Phentermine & Comb.	2820040130
WL	00403507430	PHENTERMINE HCL	Phentermine & Comb.	2820040130
WL	00403531207	PHENTERMINE HCL	Phentermine & Comb.	2820040130
WL	00403531214	PHENTERMINE HCL	Phentermine & Comb.	2820040130
WL	00403531230	PHENTERMINE HCL	Phentermine & Comb.	2820040130
WL	00405479601	PHENTERMINE HCL	Phentermine & Comb.	2820040130
WL	00405479603	PHENTERMINE HCL	Phentermine & Comb.	2820040130
WL	00463302510	PHENTERCOT	Phentermine & Comb.	2820040130
WL	00463303210	PHENTERCOT	Phentermine & Comb.	2820040130
WL	00463303610	PHENTERCOT	Phentermine & Comb.	2820040130
WL	00463630810	PHENTERCOT	Phentermine & Comb.	2820040130
WL	00463633810	PHENTERCOT	Phentermine & Comb.	2820040130
WL	00478546510	PHENTERMINE HCL	Phentermine & Comb.	2820040130
WL	00478546810	PHENTERMINE HCL	Phentermine & Comb.	2820040130
WL	00478546901	PHENTERMINE HCL	Phentermine & Comb.	2820040130
WL	00478546910	PHENTERMINE HCL	Phentermine & Comb.	2820040130
WL	00478547410	PHENTERMINE HCL	Phentermine & Comb.	2820040130
WL	00525050901	PANSHAPE M	Phentermine & Comb.	2820040130
WL	00527054910	PHENTERMINE HCL	Phentermine & Comb.	2820040130
WL	00527059701	PHENTERMINE HCL	Phentermine & Comb.	2820040130
WL	00527059710	PHENTERMINE HCL	Phentermine & Comb.	2820040130
WL	00527062110	PHENTERMINE HCL	Phentermine & Comb.	2820040130
WL	00527062210	PHENTERMINE HCL	Phentermine & Comb.	2820040130
WL	00527062310	PHENTERMINE HCL	Phentermine & Comb.	2820040130
WL	00527062410	PHENTERMINE HCL	Phentermine & Comb.	2820040130
WL	00527130801	PHENTERMINE HCL	Phentermine & Comb.	2820040130
WL	00527130810	PHENTERMINE HCL	Phentermine & Comb.	2820040130
WL	00527131001	PHENTERMINE HCL	Phentermine & Comb.	2820040130
WL	00527131010	PHENTERMINE HCL	Phentermine & Comb.	2820040130
WL	00527131701	PHENTERMINE HCL	Phentermine & Comb.	2820040130
WL	00527131710	PHENTERMINE HCL	Phentermine & Comb.	2820040130
WL	00527143801	PHENTERMINE HCL	Phentermine & Comb.	2820040130
WL	00527143810	PHENTERMINE HCL	Phentermine & Comb.	2820040130
WL	00527144501	PHENTERMINE HCL	Phentermine & Comb.	2820040130
WL	00527144510	PHENTERMINE HCL	Phentermine & Comb.	2820040130
WL	00527174201	PHENTERMINE HCL	Phentermine & Comb.	2820040130
WL	00527174210	PHENTERMINE HCL	Phentermine & Comb.	2820040130
WL	00527174301	PHENTERMINE HCL	Phentermine & Comb.	2820040130
WL	00527174310	PHENTERMINE HCL	Phentermine & Comb.	2820040130
WL	00527174330	PHENTERMINE HCL	Phentermine & Comb.	2820040130
WL	00536423501	PHENTERMINE HCL	Phentermine & Comb.	2820040130
WL	00536423510	PHENTERMINE HCL	Phentermine & Comb.	2820040130
WL	00536423601	PHENTERMINE HCL	Phentermine & Comb.	2820040130
WL	00536423610	PHENTERMINE HCL	Phentermine & Comb.	2820040130
WL	00536423701	PHENTERMINE HCL	Phentermine & Comb.	2820040130
WL	00536423710	PHENTERMINE HCL	Phentermine & Comb.	2820040130
WL	00536427101	PHENTERMINE HCL	Phentermine & Comb.	2820040130
WL	00536427110	PHENTERMINE HCL	Phentermine & Comb.	2820040130
WL	00536428810	PHENTERMINE HCL	Phentermine & Comb.	2820040130
WL	00603519021	PHENTERMINE HCL	Phentermine & Comb.	2820040130
WL	00603519032	PHENTERMINE HCL	Phentermine & Comb.	2820040130
WL	00603519121	PHENTERMINE HCL	Phentermine & Comb.	2820040130
WL	00603519216	PHENTERMINE HCL	Phentermine & Comb.	2820040130
WL	00603519221	PHENTERMINE HCL	Phentermine & Comb.	2820040130
WL	00603519232	PHENTERMINE HCL	Phentermine & Comb.	2820040130
WL	00677046001	PHENTERMINE HCL	Phentermine & Comb.	2820040130
WL	00677046010	PHENTERMINE HCL	Phentermine & Comb.	2820040130
WL	00677082901	PHENTERMINE HCL	Phentermine & Comb.	2820040130
WL	00677082910	PHENTERMINE HCL	Phentermine & Comb.	2820040130
WL	00781227560	TOPIRAMATE	Topiramate	2812920070
WL	00781227660	TOPIRAMATE	Topiramate	2812920070
WL	00781241501	PHENTERMINE HCL	Phentermine & Comb.	2820040130
WL	00781241601	PHENTERMINE/RESIN	Phentermine & Comb.	2820040130
WL	00814607714	PHENTERMINE HCL	Phentermine & Comb.	2820040130
WL	00814607814	PHENTERMINE HCL	Phentermine & Comb.	2820040130
WL	00814607830	PHENTERMINE HCL	Phentermine & Comb.	2820040130
WL	00832020400	PHENTERMINE HCL	Phentermine & Comb.	2820040130
WL	00832020410	PHENTERMINE HCL	Phentermine & Comb.	2820040130
WL	00832070715	TOPIRAMATE	Topiramate	2812920070
WL	00832070815	TOPIRAMATE	Topiramate	2812920070
WL	00832070915	TOPIRAMATE	Topiramate	2812920070
WL	00832071015	TOPIRAMATE	Topiramate	2812920070
WL	00832107115	TOPIRAMATE	Topiramate	2812920070
WL	00832107130	TOPIRAMATE	Topiramate	2812920070
WL	00832107215	TOPIRAMATE	Topiramate	2812920070
WL	00832107230	TOPIRAMATE	Topiramate	2812920070
WL	00832107315	TOPIRAMATE	Topiramate	2812920070
WL	00832107330	TOPIRAMATE	Topiramate	2812920070
WL	00832107415	TOPIRAMATE	Topiramate	2812920070
WL	00832107430	TOPIRAMATE	Topiramate	2812920070
WL	00832107515	TOPIRAMATE	Topiramate	2812920070
WL	00832107530	TOPIRAMATE	Topiramate	2812920070
WL	00839509916	PHENTERMINE HCL	Phentermine & Comb.	2820040130
WL	00839629816	PHENTERMINE HCL	Phentermine & Comb.	2820040130
WL	00839745106	PHENTERMINE/RESIN	Phentermine & Comb.	2820040130
WL	00904061460	PHENTERMINE HCL	Phentermine & Comb.	2820040130
WL	00904061480	PHENTERMINE HCL	Phentermine & Comb.	2820040130
WL	00904392160	PHENTERMINE HCL	Phentermine & Comb.	2820040130
WL	00904392180	PHENTERMINE HCL	Phentermine & Comb.	2820040130
WL	00904601604	TOPIRAMATE	Topiramate	2812920070
WL	00904601704	TOPIRAMATE	Topiramate	2812920070
WL	00904601804	TOPIRAMATE	Topiramate	2812920070
WL	10544011621	PHENTERMINE HCL	Phentermine & Comb.	2820040130
WL	10544011630	PHENTERMINE HCL	Phentermine & Comb.	2820040130
WL	10544011645	PHENTERMINE HCL	Phentermine & Comb.	2820040130
WL	10544041960	TOPIRAMATE	Topiramate	2812920070
WL	10544042060	TOPIRAMATE	Topiramate	2812920070
WL	10544042160	TOPIRAMATE	Topiramate	2812920070
WL	10544048930	TOPIRAMATE	Topiramate	2812920070
WL	10544048960	TOPIRAMATE	Topiramate	2812920070
WL	10544048990	TOPIRAMATE	Topiramate	2812920070
WL	10544059228	PHENTERMINE HCL	Phentermine & Comb.	2820040130
WL	10544059230	PHENTERMINE HCL	Phentermine & Comb.	2820040130
WL	10544059328	PHENTERMINE HCL	Phentermine & Comb.	2820040130
WL	10544060230	PHENTERMINE HCL	Phentermine & Comb.	2820040130
WL	10544060245	PHENTERMINE HCL	Phentermine & Comb.	2820040130
WL	10544060260	PHENTERMINE HCL	Phentermine & Comb.	2820040130
WL	10544062021	PHENTERMINE HCL	Phentermine & Comb.	2820040130
WL	10544062028	PHENTERMINE HCL	Phentermine & Comb.	2820040130
WL	10544062890	TOPIRAMATE	Topiramate	2812920070
WL	10544084560	TOPIRAMATE	Topiramate	2812920070
WL	10544084660	TOPIRAMATE	Topiramate	2812920070
WL	10544084730	TOPIRAMATE	Topiramate	2812920070
WL	10544084760	TOPIRAMATE	Topiramate	2812920070
WL	10702000109	LOMAIRA	Phentermine & Comb.	2820040130
WL	10702002501	PHENTERMINE HCL	Phentermine & Comb.	2820040130
WL	10702002503	PHENTERMINE HCL	Phentermine & Comb.	2820040130
WL	10702002510	PHENTERMINE HCL	Phentermine & Comb.	2820040130
WL	10702002601	PHENTERMINE HCL	Phentermine & Comb.	2820040130
WL	10702002610	PHENTERMINE HCL	Phentermine & Comb.	2820040130
WL	10702002701	PHENTERMINE HCL	Phentermine & Comb.	2820040130
WL	10702002710	PHENTERMINE HCL	Phentermine & Comb.	2820040130
WL	10702002801	PHENTERMINE HCL	Phentermine & Comb.	2820040130
WL	10702002810	PHENTERMINE HCL	Phentermine & Comb.	2820040130
WL	10702002901	PHENTERMINE HCL	Phentermine & Comb.	2820040130
WL	10702002910	PHENTERMINE HCL	Phentermine & Comb.	2820040130
WL	11534015701	PHENTERMINE HCL	Phentermine & Comb.	2820040130
WL	11534015703	PHENTERMINE HCL	Phentermine & Comb.	2820040130
WL	11534015901	PHENTERMINE HCL	Phentermine & Comb.	2820040130
WL	11534015903	PHENTERMINE HCL	Phentermine & Comb.	2820040130
WL	11534015930	PHENTERMINE HCL	Phentermine & Comb.	2820040130
WL	11534016001	PHENTERMINE HCL	Phentermine & Comb.	2820040130
WL	11534016003	PHENTERMINE HCL	Phentermine & Comb.	2820040130
WL	11534016030	PHENTERMINE HCL	Phentermine & Comb.	2820040130
WL	11534017601	PHENTERMINE HCL	Phentermine & Comb.	2820040130
WL	11534017603	PHENTERMINE HCL	Phentermine & Comb.	2820040130
WL	11808055501	ZANTRYL	Phentermine & Comb.	2820040130
WL	12280002215	TOPAMAX	Topiramate	2812920070
WL	12280002290	TOPAMAX	Topiramate	2812920070
WL	12280013500	PHENTERMINE HCL	Phentermine & Comb.	2820040130
WL	12280023100	PHENTERMINE HCL	Phentermine & Comb.	2820040130
WL	12280029815	TOPAMAX	Topiramate	2812920070
WL	12280029830	TOPAMAX	Topiramate	2812920070
WL	12280029860	TOPAMAX	Topiramate	2812920070
WL	12463021701	OBENIX	Phentermine & Comb.	2820040130
WL	12634008371	TOPIRAMATE	Topiramate	2812920070
WL	12908900601	PHENTERMINE HCL	Phentermine & Comb.	2820040130
WL	13107006101	PHENTERMINE HCL	Phentermine & Comb.	2820040130
WL	13107006199	PHENTERMINE HCL	Phentermine & Comb.	2820040130
WL	13107010501	PHENTERMINE HCL	Phentermine & Comb.	2820040130
WL	13107010601	PHENTERMINE HCL	Phentermine & Comb.	2820040130
WL	13668003101	TOPIRAMATE	Topiramate	2812920070
WL	13668003105	TOPIRAMATE	Topiramate	2812920070
WL	13668003130	TOPIRAMATE	Topiramate	2812920070
WL	13668003160	TOPIRAMATE	Topiramate	2812920070
WL	13668003174	TOPIRAMATE	Topiramate	2812920070
WL	13668003201	TOPIRAMATE	Topiramate	2812920070
WL	13668003205	TOPIRAMATE	Topiramate	2812920070
WL	13668003230	TOPIRAMATE	Topiramate	2812920070
WL	13668003260	TOPIRAMATE	Topiramate	2812920070
WL	13668003274	TOPIRAMATE	Topiramate	2812920070
WL	13668003301	TOPIRAMATE	Topiramate	2812920070
WL	13668003305	TOPIRAMATE	Topiramate	2812920070
WL	13668003360	TOPIRAMATE	Topiramate	2812920070
WL	13668003364	TOPIRAMATE	Topiramate	2812920070
WL	13668003401	TOPIRAMATE	Topiramate	2812920070
WL	13668003405	TOPIRAMATE	Topiramate	2812920070
WL	13668003460	TOPIRAMATE	Topiramate	2812920070
WL	13668003477	TOPIRAMATE	Topiramate	2812920070
WL	15455002001	TOPIRAMATE	Bulk Compounding Ingredient	9601010128
WL	15455002002	TOPIRAMATE	Bulk Compounding Ingredient	9601010128
WL	15455002003	TOPIRAMATE	Bulk Compounding Ingredient	9601010128
WL	15455002004	TOPIRAMATE	Bulk Compounding Ingredient	9601010128
WL	16252056450	TOPIRAMATE	Topiramate	2812920070
WL	16252056460	TOPIRAMATE	Topiramate	2812920070
WL	16252056550	TOPIRAMATE	Topiramate	2812920070
WL	16252056560	TOPIRAMATE	Topiramate	2812920070
WL	16252056650	TOPIRAMATE	Topiramate	2812920070
WL	16252056660	TOPIRAMATE	Topiramate	2812920070
WL	16252056760	TOPIRAMATE	Topiramate	2812920070
WL	16252056860	TOPIRAMATE	Topiramate	2812920070
WL	16252056950	TOPIRAMATE	Topiramate	2812920070
WL	16252056960	TOPIRAMATE	Topiramate	2812920070
WL	16590018515	PHENTERMINE HCL	Phentermine & Comb.	2820040130
WL	16590018530	PHENTERMINE	Phentermine & Comb.	2820040130
WL	16590018560	PHENTERMINE	Phentermine & Comb.	2820040130
WL	16590018615	PHENTERMINE HCL	Phentermine & Comb.	2820040130
WL	16590018630	PHENTERMINE HCL	Phentermine & Comb.	2820040130
WL	16590018660	PHENTERMINE HCL	Phentermine & Comb.	2820040130
WL	16590022630	TOPAMAX	Topiramate	2812920070
WL	16590022656	TOPAMAX	Topiramate	2812920070
WL	16590022660	TOPAMAX	Topiramate	2812920070
WL	16590022672	TOPAMAX	Topiramate	2812920070
WL	16590022690	TOPAMAX	Topiramate	2812920070
WL	16590022730	TOPAMAX	Topiramate	2812920070
WL	16590022760	TOPAMAX	Topiramate	2812920070
WL	16590022772	TOPAMAX	Topiramate	2812920070
WL	16590022790	TOPAMAX	Topiramate	2812920070
WL	16590022830	TOPAMAX	Topiramate	2812920070
WL	16590022845	TOPAMAX	Topiramate	2812920070
WL	16590022860	TOPAMAX	Topiramate	2812920070
WL	16590022890	TOPAMAX	Topiramate	2812920070
WL	16590054330	TOPAMAX	Topiramate	2812920070
WL	16590054360	TOPAMAX	Topiramate	2812920070
WL	16590054390	TOPAMAX	Topiramate	2812920070
WL	16590081730	TOPIRAMATE	Topiramate	2812920070
WL	16590081745	TOPIRAMATE	Topiramate	2812920070
WL	16590081760	TOPIRAMATE	Topiramate	2812920070
WL	16590081772	TOPIRAMATE	Topiramate	2812920070
WL	16590081790	TOPIRAMATE	Topiramate	2812920070
WL	16590082330	TOPIRAMATE	Topiramate	2812920070
WL	16590082360	TOPIRAMATE	Topiramate	2812920070
WL	16590082390	TOPIRAMATE	Topiramate	2812920070
WL	16590082430	TOPIRAMATE	Topiramate	2812920070
WL	16590082445	TOPIRAMATE	Topiramate	2812920070
WL	16590082456	TOPIRAMATE	Topiramate	2812920070
WL	16590082460	TOPIRAMATE	Topiramate	2812920070
WL	16590082462	TOPIRAMATE	Topiramate	2812920070
WL	16590082471	TOPIRAMATE	Topiramate	2812920070
WL	16590082472	TOPIRAMATE	Topiramate	2812920070
WL	16590082482	TOPIRAMATE	Topiramate	2812920070
WL	16590082486	TOPIRAMATE	Topiramate	2812920070
WL	16590082490	TOPIRAMATE	Topiramate	2812920070
WL	16590082530	TOPIRAMATE	Topiramate	2812920070
WL	16590082560	TOPIRAMATE	Topiramate	2812920070
WL	16590082572	TOPIRAMATE	Topiramate	2812920070
WL	16590082582	TOPIRAMATE	Topiramate	2812920070
WL	16590082584	TOPIRAMATE	Topiramate	2812920070
WL	16590082590	TOPIRAMATE	Topiramate	2812920070
WL	17772010101	TROKENDI XR	Topiramate	2812920070
WL	17772010115	TROKENDI XR	Topiramate	2812920070
WL	17772010130	TROKENDI XR	Topiramate	2812920070
WL	17772010201	TROKENDI XR	Topiramate	2812920070
WL	17772010215	TROKENDI XR	Topiramate	2812920070
WL	17772010230	TROKENDI XR	Topiramate	2812920070
WL	17772010301	TROKENDI XR	Topiramate	2812920070
WL	17772010315	TROKENDI XR	Topiramate	2812920070
WL	17772010330	TROKENDI XR	Topiramate	2812920070
WL	17772010401	TROKENDI XR	Topiramate	2812920070
WL	17772010415	TROKENDI XR	Topiramate	2812920070
WL	17772010430	TROKENDI XR	Topiramate	2812920070
WL	18837015430	TOPAMAX	Topiramate	2812920070
WL	18837015460	TOPAMAX	Topiramate	2812920070
WL	18837015498	TOPAMAX	Topiramate	2812920070
WL	18837015560	TOPAMAX	Topiramate	2812920070
WL	18837015596	TOPAMAX	Topiramate	2812920070
WL	18837015598	TOPAMAX	Topiramate	2812920070
WL	18837015660	TOPAMAX	Topiramate	2812920070
WL	18837015690	TOPAMAX	Topiramate	2812920070
WL	18837015698	TOPAMAX	Topiramate	2812920070
WL	21695012815	TOPAMAX	Topiramate	2812920070
WL	21695012860	TOPAMAX	Topiramate	2812920070
WL	21695012915	TOPAMAX	Topiramate	2812920070
WL	21695013015	TOPAMAX	Topiramate	2812920070
WL	21695016230	TOPIRAMATE	Topiramate	2812920070
WL	21695016260	TOPIRAMATE	Topiramate	2812920070
WL	21695016290	TOPIRAMATE	Topiramate	2812920070
WL	21695020530	TOPIRAMATE	Topiramate	2812920070
WL	21695020560	TOPIRAMATE	Topiramate	2812920070
WL	21695020572	TOPIRAMATE	Topiramate	2812920070
WL	21695020590	TOPIRAMATE	Topiramate	2812920070
WL	21695034830	TOPIRAMATE	Topiramate	2812920070
WL	21695034860	TOPIRAMATE	Topiramate	2812920070
WL	21695034890	TOPIRAMATE	Topiramate	2812920070
WL	21695034930	TOPIRAMATE	Topiramate	2812920070
WL	21695034960	TOPIRAMATE	Topiramate	2812920070
WL	21695050900	PHENTERMINE HCL	Phentermine & Comb.	2820040130
WL	21695050930	PHENTERMINE HCL	Phentermine & Comb.	2820040130
WL	21695051015	PHENTERMINE HCL	Phentermine & Comb.	2820040130
WL	21695051030	PHENTERMINE HCL	Phentermine & Comb.	2820040130
WL	21695051300	PHENTERMINE HCL	Phentermine & Comb.	2820040130
WL	21695051307	PHENTERMINE HCL	Phentermine & Comb.	2820040130
WL	21695051330	PHENTERMINE HCL	Phentermine & Comb.	2820040130
WL	23490609001	PHENTERMINE HCL	Phentermine & Comb.	2820040130
WL	23490609002	PHENTERMINE HCL	Phentermine & Comb.	2820040130
WL	23490609003	PHENTERMINE HCL	Phentermine & Comb.	2820040130
WL	23490609004	PHENTERMINE HCL	Phentermine & Comb.	2820040130
WL	23490609006	PHENTERMINE HCL	Phentermine & Comb.	2820040130
WL	23490609200	PHENTERMINE HCL	Phentermine & Comb.	2820040130
WL	23490609201	PHENTERMINE HCL	Phentermine & Comb.	2820040130
WL	23490609203	PHENTERMINE HCL	Phentermine & Comb.	2820040130
WL	23490609206	PHENTERMINE HCL	Phentermine & Comb.	2820040130
WL	23490609207	PHENTERMINE HCL	Phentermine & Comb.	2820040130
WL	23490609208	PHENTERMINE HCL	Phentermine & Comb.	2820040130
WL	23490609209	PHENTERMINE HCL	Phentermine & Comb.	2820040130
WL	23490609400	PHENTERMINE HCL	Phentermine & Comb.	2820040130
WL	23490609401	PHENTERMINE HCL	Phentermine & Comb.	2820040130
WL	23490609402	PHENTERMINE HCL	Phentermine & Comb.	2820040130
WL	23490609403	PHENTERMINE HCL	Phentermine & Comb.	2820040130
WL	23490609404	PHENTERMINE HCL	Phentermine & Comb.	2820040130
WL	23490609405	PHENTERMINE HCL	Phentermine & Comb.	2820040130
WL	23490609406	PHENTERMINE HCL	Phentermine & Comb.	2820040130
WL	23490609409	PHENTERMINE HCL	Phentermine & Comb.	2820040130
WL	23490724000	PHENTERMINE HCL	Phentermine & Comb.	2820040130
WL	23490724001	PHENTERMINE HCL	Phentermine & Comb.	2820040130
WL	23490724002	PHENTERMINE HCL	Phentermine & Comb.	2820040130
WL	23490724003	PHENTERMINE HCL	Phentermine & Comb.	2820040130
WL	23490724004	PHENTERMINE HCL	Phentermine & Comb.	2820040130
WL	23490792101	PHENTERMINE HCL	Phentermine & Comb.	2820040130
WL	23490792102	PHENTERMINE HCL	Phentermine & Comb.	2820040130
WL	23490792103	PHENTERMINE HCL	Phentermine & Comb.	2820040130
WL	23490792104	PHENTERMINE HCL	Phentermine & Comb.	2820040130
WL	23490900000	TOPAMAX	Topiramate	2812920070
WL	23490900003	TOPAMAX	Topiramate	2812920070
WL	24090072085	SUPRENZA	Phentermine & Comb.	2820040130
WL	24090072185	SUPRENZA	Phentermine & Comb.	2820040130
WL	24090072285	SUPRENZA	Phentermine & Comb.	2820040130
WL	25332111301	TERAMINE	Phentermine & Comb.	2820040130
WL	25332112501	TERAMINE	Phentermine & Comb.	2820040130
WL	29300011505	TOPIRAMATE	Topiramate	2812920070
WL	29300011510	TOPIRAMATE	Topiramate	2812920070
WL	29300011516	TOPIRAMATE	Topiramate	2812920070
WL	29300011605	TOPIRAMATE	Topiramate	2812920070
WL	29300011610	TOPIRAMATE	Topiramate	2812920070
WL	29300011616	TOPIRAMATE	Topiramate	2812920070
WL	29300011705	TOPIRAMATE	Topiramate	2812920070
WL	29300011710	TOPIRAMATE	Topiramate	2812920070
WL	29300011716	TOPIRAMATE	Topiramate	2812920070
WL	29300011805	TOPIRAMATE	Topiramate	2812920070
WL	29300011810	TOPIRAMATE	Topiramate	2812920070
WL	29300011816	TOPIRAMATE	Topiramate	2812920070
WL	30727022812	PHENTERMINE HCL	Phentermine & Comb.	2820040130
WL	31722027805	TOPIRAMATE	Topiramate	2812920070
WL	31722027810	TOPIRAMATE	Topiramate	2812920070
WL	31722027860	TOPIRAMATE	Topiramate	2812920070
WL	31722027905	TOPIRAMATE	Topiramate	2812920070
WL	31722027910	TOPIRAMATE	Topiramate	2812920070
WL	31722027960	TOPIRAMATE	Topiramate	2812920070
WL	31722028005	TOPIRAMATE	Topiramate	2812920070
WL	31722028010	TOPIRAMATE	Topiramate	2812920070
WL	31722028060	TOPIRAMATE	Topiramate	2812920070
WL	31722028105	TOPIRAMATE	Topiramate	2812920070
WL	31722028110	TOPIRAMATE	Topiramate	2812920070
WL	31722028160	TOPIRAMATE	Topiramate	2812920070
WL	31722035901	PHENTERMINE HCL	Phentermine & Comb.	2820040130
WL	33261010600	TOPIRAMATE	Topiramate	2812920070
WL	33261010602	TOPIRAMATE	Topiramate	2812920070
WL	33261010603	TOPIRAMATE	Topiramate	2812920070
WL	33261010607	TOPIRAMATE	Topiramate	2812920070
WL	33261010614	TOPIRAMATE	Topiramate	2812920070
WL	33261010620	TOPIRAMATE	Topiramate	2812920070
WL	33261010621	TOPIRAMATE	Topiramate	2812920070
WL	33261010628	TOPIRAMATE	Topiramate	2812920070
WL	33261010630	TOPIRAMATE	Topiramate	2812920070
WL	33261010645	TOPIRAMATE	Topiramate	2812920070
WL	33261010660	TOPIRAMATE	Topiramate	2812920070
WL	33261010690	TOPIRAMATE	Topiramate	2812920070
WL	33261010699	TOPIRAMATE	Topiramate	2812920070
WL	33261036107	PHENTERMINE HCL	Phentermine & Comb.	2820040130
WL	33261036114	PHENTERMINE HCL	Phentermine & Comb.	2820040130
WL	33261036121	PHENTERMINE HCL	Phentermine & Comb.	2820040130
WL	33261036128	PHENTERMINE HCL	Phentermine & Comb.	2820040130
WL	33261036130	PHENTERMINE HCL	Phentermine & Comb.	2820040130
WL	33261036607	PHENTERMINE HCL	Phentermine & Comb.	2820040130
WL	33261036614	PHENTERMINE HCL	Phentermine & Comb.	2820040130
WL	33261036621	PHENTERMINE HCL	Phentermine & Comb.	2820040130
WL	33261036628	PHENTERMINE HCL	Phentermine & Comb.	2820040130
WL	33261036630	PHENTERMINE HCL	Phentermine & Comb.	2820040130
WL	33261040000	TOPIRAMATE	Topiramate	2812920070
WL	33261040002	TOPIRAMATE	Topiramate	2812920070
WL	33261040003	TOPIRAMATE	Topiramate	2812920070
WL	33261040007	TOPIRAMATE	Topiramate	2812920070
WL	33261040014	TOPIRAMATE	Topiramate	2812920070
WL	33261040020	TOPIRAMATE	Topiramate	2812920070
WL	33261040021	TOPIRAMATE	Topiramate	2812920070
WL	33261040028	TOPIRAMATE	Topiramate	2812920070
WL	33261040030	TOPIRAMATE	Topiramate	2812920070
WL	33261040060	TOPIRAMATE	Topiramate	2812920070
WL	33261040090	TOPIRAMATE	Topiramate	2812920070
WL	33261040530	ADIPEX-P	Phentermine & Comb.	2820040130
WL	33261040807	PHENTERMINE HCL	Phentermine & Comb.	2820040130
WL	33261040814	PHENTERMINE HCL	Phentermine & Comb.	2820040130
WL	33261040828	PHENTERMINE HCL	Phentermine & Comb.	2820040130
WL	33261040830	PHENTERMINE HCL	Phentermine & Comb.	2820040130
WL	33261047107	PHENTERMINE HCL	Phentermine & Comb.	2820040130
WL	33261047114	PHENTERMINE HCL	Phentermine & Comb.	2820040130
WL	33261047115	PHENTERMINE HCL	Phentermine & Comb.	2820040130
WL	33261047121	PHENTERMINE HCL	Phentermine & Comb.	2820040130
WL	33261047123	PHENTERMINE HCL	Phentermine & Comb.	2820040130
WL	33261047128	PHENTERMINE HCL	Phentermine & Comb.	2820040130
WL	33261047130	PHENTERMINE HCL	Phentermine & Comb.	2820040130
WL	33261047140	PHENTERMINE HCL	Phentermine & Comb.	2820040130
WL	33261047145	PHENTERMINE HCL	Phentermine & Comb.	2820040130
WL	33261047160	PHENTERMINE HCL	Phentermine & Comb.	2820040130
WL	33261047190	PHENTERMINE HCL	Phentermine & Comb.	2820040130
WL	33261048000	TOPIRAMATE	Topiramate	2812920070
WL	33261048002	TOPIRAMATE	Topiramate	2812920070
WL	33261048003	TOPIRAMATE	Topiramate	2812920070
WL	33261048007	TOPIRAMATE	Topiramate	2812920070
WL	33261048014	TOPIRAMATE	Topiramate	2812920070
WL	33261048020	TOPIRAMATE	Topiramate	2812920070
WL	33261048021	TOPIRAMATE	Topiramate	2812920070
WL	33261048028	TOPIRAMATE	Topiramate	2812920070
WL	33261048030	TOPIRAMATE	Topiramate	2812920070
WL	33261048060	TOPIRAMATE	Topiramate	2812920070
WL	33261048090	TOPIRAMATE	Topiramate	2812920070
WL	33261048100	TOPIRAMATE	Topiramate	2812920070
WL	33261048102	TOPIRAMATE	Topiramate	2812920070
WL	33261048103	TOPIRAMATE	Topiramate	2812920070
WL	33261048107	TOPIRAMATE	Topiramate	2812920070
WL	33261048114	TOPIRAMATE	Topiramate	2812920070
WL	33261048120	TOPIRAMATE	Topiramate	2812920070
WL	33261048121	TOPIRAMATE	Topiramate	2812920070
WL	33261048128	TOPIRAMATE	Topiramate	2812920070
WL	33261048130	TOPIRAMATE	Topiramate	2812920070
WL	33261048160	TOPIRAMATE	Topiramate	2812920070
WL	33261048190	TOPIRAMATE	Topiramate	2812920070
WL	33358034156	TOPAMAX	Topiramate	2812920070
WL	35356040130	TOPAMAX	Topiramate	2812920070
WL	35356046930	TOPIRAMATE	Topiramate	2812920070
WL	35356046960	TOPIRAMATE	Topiramate	2812920070
WL	35356046990	TOPIRAMATE	Topiramate	2812920070
WL	35356047030	TOPIRAMATE	Topiramate	2812920070
WL	35356047060	TOPIRAMATE	Topiramate	2812920070
WL	35356047130	TOPIRAMATE	Topiramate	2812920070
WL	35356047160	TOPIRAMATE	Topiramate	2812920070
WL	35356047190	TOPIRAMATE	Topiramate	2812920070
WL	35356047230	TOPIRAMATE	Topiramate	2812920070
WL	35356047260	TOPIRAMATE	Topiramate	2812920070
WL	38779085404	PHENTERMINE HCL	Bulk Compounding Ingredient	9601010128
WL	38779085405	PHENTERMINE HCL	Bulk Compounding Ingredient	9601010128
WL	38779085409	PHENTERMINE HCL	Bulk Compounding Ingredient	9601010128
WL	38779233309	TOPIRAMATE	Bulk Compounding Ingredient	9601010128
WL	38779244304	TOPIRAMATE	Bulk Compounding Ingredient	9601010128
WL	38779244305	TOPIRAMATE	Bulk Compounding Ingredient	9601010128
WL	38779244308	TOPIRAMATE	Bulk Compounding Ingredient	9601010128
WL	38779244309	TOPIRAMATE	Bulk Compounding Ingredient	9601010128
WL	42254023607	PHENTERMINE HCL	Phentermine & Comb.	2820040130
WL	42254023630	PHENTERMINE HCL	Phentermine & Comb.	2820040130
WL	42254043830	PHENTERMINE HCL	Phentermine & Comb.	2820040130
WL	42291051810	TOPIRAMATE	Topiramate	2812920070
WL	42291051818	TOPIRAMATE	Topiramate	2812920070
WL	42291051890	TOPIRAMATE	Topiramate	2812920070
WL	42291051910	TOPIRAMATE	Topiramate	2812920070
WL	42291051918	TOPIRAMATE	Topiramate	2812920070
WL	42291051990	TOPIRAMATE	Topiramate	2812920070
WL	42291052010	TOPIRAMATE	Topiramate	2812920070
WL	42291052018	TOPIRAMATE	Topiramate	2812920070
WL	42291052090	TOPIRAMATE	Topiramate	2812920070
WL	42291052110	TOPIRAMATE	Topiramate	2812920070
WL	42291052118	TOPIRAMATE	Topiramate	2812920070
WL	42291052190	TOPIRAMATE	Topiramate	2812920070
WL	42549061960	TOPIRAMATE	Topiramate	2812920070
WL	42549061972	TOPIRAMATE	Topiramate	2812920070
WL	42549062060	TOPIRAMATE	Topiramate	2812920070
WL	42549062160	TOPIRAMATE	Topiramate	2812920070
WL	43063009430	TOPIRAMATE	Topiramate	2812920070
WL	43063009460	TOPIRAMATE	Topiramate	2812920070
WL	43063011430	TOPIRAMATE	Topiramate	2812920070
WL	43063018230	PHENTERMINE HCL	Phentermine & Comb.	2820040130
WL	43063018260	PHENTERMINE HCL	Phentermine & Comb.	2820040130
WL	43063018930	TOPIRAMATE	Topiramate	2812920070
WL	43063018960	TOPIRAMATE	Topiramate	2812920070
WL	43063033207	PHENTERMINE HCL	Phentermine & Comb.	2820040130
WL	43063033214	PHENTERMINE HCL	Phentermine & Comb.	2820040130
WL	43063033215	PHENTERMINE HCL	Phentermine & Comb.	2820040130
WL	43063033221	PHENTERMINE HCL	Phentermine & Comb.	2820040130
WL	43063033228	PHENTERMINE HCL	Phentermine & Comb.	2820040130
WL	43063033230	PHENTERMINE HCL	Phentermine & Comb.	2820040130
WL	43063033242	PHENTERMINE HCL	Phentermine & Comb.	2820040130
WL	43063033245	PHENTERMINE HCL	Phentermine & Comb.	2820040130
WL	43063033260	PHENTERMINE HCL	Phentermine & Comb.	2820040130
WL	43063033290	PHENTERMINE HCL	Phentermine & Comb.	2820040130
WL	43063033293	PHENTERMINE HCL	Phentermine & Comb.	2820040130
WL	43063038415	PHENTERMINE HCL	Phentermine & Comb.	2820040130
WL	43063038430	PHENTERMINE HCL	Phentermine & Comb.	2820040130
WL	43063041730	TOPIRAMATE	Topiramate	2812920070
WL	43063043630	TOPIRAMATE	Topiramate	2812920070
WL	43063043660	TOPIRAMATE	Topiramate	2812920070
WL	43063043707	PHENTERMINE HCL	Phentermine & Comb.	2820040130
WL	43063043714	PHENTERMINE HCL	Phentermine & Comb.	2820040130
WL	43063043715	PHENTERMINE HCL	Phentermine & Comb.	2820040130
WL	43063043721	PHENTERMINE HCL	Phentermine & Comb.	2820040130
WL	43063043728	PHENTERMINE HCL	Phentermine & Comb.	2820040130
WL	43063043730	PHENTERMINE HCL	Phentermine & Comb.	2820040130
WL	43063043745	PHENTERMINE HCL	Phentermine & Comb.	2820040130
WL	43063043760	PHENTERMINE HCL	Phentermine & Comb.	2820040130
WL	43063043790	PHENTERMINE HCL	Phentermine & Comb.	2820040130
WL	43063053830	TOPIRAMATE	Topiramate	2812920070
WL	43063053860	TOPIRAMATE	Topiramate	2812920070
WL	43063057315	TOPIRAMATE	Topiramate	2812920070
WL	43063057330	TOPIRAMATE	Topiramate	2812920070
WL	43063057360	TOPIRAMATE	Topiramate	2812920070
WL	43063059607	PHENTERMINE HCL	Phentermine & Comb.	2820040130
WL	43063059614	PHENTERMINE HCL	Phentermine & Comb.	2820040130
WL	43063059615	PHENTERMINE HCL	Phentermine & Comb.	2820040130
WL	43063059621	PHENTERMINE HCL	Phentermine & Comb.	2820040130
WL	43063059628	PHENTERMINE HCL	Phentermine & Comb.	2820040130
WL	43063059630	PHENTERMINE HCL	Phentermine & Comb.	2820040130
WL	43063059642	PHENTERMINE HCL	Phentermine & Comb.	2820040130
WL	43063059645	PHENTERMINE HCL	Phentermine & Comb.	2820040130
WL	43063059660	PHENTERMINE HCL	Phentermine & Comb.	2820040130
WL	43063059690	PHENTERMINE HCL	Phentermine & Comb.	2820040130
WL	43063059693	PHENTERMINE HCL	Phentermine & Comb.	2820040130
WL	43063060530	TOPIRAMATE	Topiramate	2812920070
WL	43063060560	TOPIRAMATE	Topiramate	2812920070
WL	43063061230	TOPIRAMATE	Topiramate	2812920070
WL	43063061260	TOPIRAMATE	Topiramate	2812920070
WL	43063064614	PHENTERMINE HCL	Phentermine & Comb.	2820040130
WL	43063064621	PHENTERMINE HCL	Phentermine & Comb.	2820040130
WL	43063064628	PHENTERMINE HCL	Phentermine & Comb.	2820040130
WL	43063064630	PHENTERMINE HCL	Phentermine & Comb.	2820040130
WL	43063064660	PHENTERMINE HCL	Phentermine & Comb.	2820040130
WL	43063065430	PHENTERMINE HCL	Phentermine & Comb.	2820040130
WL	43063065460	PHENTERMINE HCL	Phentermine & Comb.	2820040130
WL	43063072907	TOPIRAMATE	Topiramate	2812920070
WL	43063072921	TOPIRAMATE	Topiramate	2812920070
WL	43063072928	TOPIRAMATE	Topiramate	2812920070
WL	43063072930	TOPIRAMATE	Topiramate	2812920070
WL	43063072960	TOPIRAMATE	Topiramate	2812920070
WL	43063073407	TOPIRAMATE	Topiramate	2812920070
WL	43063073421	TOPIRAMATE	Topiramate	2812920070
WL	43063073430	TOPIRAMATE	Topiramate	2812920070
WL	43063073460	TOPIRAMATE	Topiramate	2812920070
WL	43063073515	TOPIRAMATE	Topiramate	2812920070
WL	43063073530	TOPIRAMATE	Topiramate	2812920070
WL	43063073560	TOPIRAMATE	Topiramate	2812920070
WL	43063096101	PHENTERMINE HCL	Phentermine & Comb.	2820040130
WL	43547040410	PHENTERMINE HCL	Phentermine & Comb.	2820040130
WL	43547040411	PHENTERMINE HCL	Phentermine & Comb.	2820040130
WL	43797037806	OBEPHEN	Phentermine & Comb.	2820040130
WL	46144090010	TOPIRAMATE	Bulk Compounding Ingredient	9601010128
WL	47335070713	TOPIRAMATE	Topiramate	2812920070
WL	47335070786	TOPIRAMATE	Topiramate	2812920070
WL	47335071013	TOPIRAMATE	Topiramate	2812920070
WL	47335071086	TOPIRAMATE	Topiramate	2812920070
WL	47335071113	TOPIRAMATE	Topiramate	2812920070
WL	47335071186	TOPIRAMATE	Topiramate	2812920070
WL	47335071213	TOPIRAMATE	Topiramate	2812920070
WL	47335071286	TOPIRAMATE	Topiramate	2812920070
WL	47463079930	TOPIRAMATE	Topiramate	2812920070
WL	47463079942	TOPIRAMATE	Topiramate	2812920070
WL	47463079960	TOPIRAMATE	Topiramate	2812920070
WL	47463080030	TOPIRAMATE	Topiramate	2812920070
WL	47463080060	TOPIRAMATE	Topiramate	2812920070
WL	47463080090	TOPIRAMATE	Topiramate	2812920070
WL	49452521601	PHENTERMINE HCL	Bulk Compounding Ingredient	9601010128
WL	49452521602	PHENTERMINE HCL	Bulk Compounding Ingredient	9601010128
WL	49452521603	PHENTERMINE HCL	Bulk Compounding Ingredient	9601010128
WL	49452782701	TOPIRAMATE	Bulk Compounding Ingredient	9601010128
WL	49452782702	TOPIRAMATE	Bulk Compounding Ingredient	9601010128
WL	49452782703	TOPIRAMATE	Bulk Compounding Ingredient	9601010128
WL	49452782704	TOPIRAMATE	Bulk Compounding Ingredient	9601010128
WL	49999036115	PHENTERMINE HCL	Phentermine & Comb.	2820040130
WL	49999036130	PHENTERMINE HCL	Phentermine & Comb.	2820040130
WL	49999040507	PHENTERMINE HCL	Phentermine & Comb.	2820040130
WL	49999040528	PHENTERMINE	Phentermine & Comb.	2820040130
WL	49999040530	PHENTERMINE HCL	Phentermine & Comb.	2820040130
WL	49999051707	PHENTERMINE HCL	Phentermine & Comb.	2820040130
WL	49999051714	PHENTERMINE HCL	Phentermine & Comb.	2820040130
WL	49999051715	PHENTERMINE HCL	Phentermine & Comb.	2820040130
WL	49999051728	PHENTERMINE HCL	Phentermine & Comb.	2820040130
WL	49999051730	PHENTERMINE HCL	Phentermine & Comb.	2820040130
WL	49999051745	PHENTERMINE HCL	Phentermine & Comb.	2820040130
WL	49999051760	PHENTERMINE HCL	Phentermine & Comb.	2820040130
WL	49999051790	PHENTERMINE HCL	Phentermine & Comb.	2820040130
WL	49999060501	TOPAMAX	Topiramate	2812920070
WL	49999060515	TOPAMAX	Topiramate	2812920070
WL	49999060530	TOPAMAX	Topiramate	2812920070
WL	49999060560	TOPAMAX	Topiramate	2812920070
WL	49999069801	TOPAMAX	Topiramate	2812920070
WL	49999069815	TOPAMAX	Topiramate	2812920070
WL	49999069830	TOPAMAX	Topiramate	2812920070
WL	49999069860	TOPAMAX	Topiramate	2812920070
WL	49999069890	TOPAMAX	Topiramate	2812920070
WL	49999072400	PHENTERMINE HCL	Phentermine & Comb.	2820040130
WL	49999072428	PHENTERMINE	Phentermine & Comb.	2820040130
WL	49999072430	PHENTERMINE HCL	Phentermine & Comb.	2820040130
WL	49999072460	PHENTERMINE	Phentermine & Comb.	2820040130
WL	49999095560	TOPAMAX	Topiramate	2812920070
WL	50090041500	PHENTERMINE HCL	Phentermine & Comb.	2820040130
WL	50090041503	PHENTERMINE HCL	Phentermine & Comb.	2820040130
WL	50090041506	PHENTERMINE HCL	Phentermine & Comb.	2820040130
WL	50090065301	PHENTERMINE HCL	Phentermine & Comb.	2820040130
WL	50090065302	PHENTERMINE HCL	Phentermine & Comb.	2820040130
WL	50090149800	PHENTERMINE HCL	Phentermine & Comb.	2820040130
WL	50090149801	PHENTERMINE HCL	Phentermine & Comb.	2820040130
WL	50090149802	PHENTERMINE HCL	Phentermine & Comb.	2820040130
WL	50090149803	PHENTERMINE HCL	Phentermine & Comb.	2820040130
WL	50090149804	PHENTERMINE HCL	Phentermine & Comb.	2820040130
WL	50090149808	PHENTERMINE HCL	Phentermine & Comb.	2820040130
WL	50090149902	PHENTERMINE HCL	Phentermine & Comb.	2820040130
WL	50090153400	PHENTERMINE HCL	Phentermine & Comb.	2820040130
WL	50090153402	PHENTERMINE HCL	Phentermine & Comb.	2820040130
WL	50090153404	PHENTERMINE HCL	Phentermine & Comb.	2820040130
WL	50090153405	PHENTERMINE HCL	Phentermine & Comb.	2820040130
WL	50090167900	PHENTERMINE HCL	Phentermine & Comb.	2820040130
WL	50090167901	PHENTERMINE HCL	Phentermine & Comb.	2820040130
WL	50090167902	PHENTERMINE HCL	Phentermine & Comb.	2820040130
WL	50090167903	PHENTERMINE HCL	Phentermine & Comb.	2820040130
WL	50090167904	PHENTERMINE HCL	Phentermine & Comb.	2820040130
WL	50090167905	PHENTERMINE HCL	Phentermine & Comb.	2820040130
WL	50090210200	TOPIRAMATE	Topiramate	2812920070
WL	50090210201	TOPIRAMATE	Topiramate	2812920070
WL	50090210202	TOPIRAMATE	Topiramate	2812920070
WL	50090220300	TOPIRAMATE	Topiramate	2812920070
WL	50090220301	TOPIRAMATE	Topiramate	2812920070
WL	50090220302	TOPIRAMATE	Topiramate	2812920070
WL	50090224800	TOPIRAMATE	Topiramate	2812920070
WL	50090224801	TOPIRAMATE	Topiramate	2812920070
WL	50090224802	TOPIRAMATE	Topiramate	2812920070
WL	50090253600	PHENTERMINE HCL	Phentermine & Comb.	2820040130
WL	50090253603	PHENTERMINE HCL	Phentermine & Comb.	2820040130
WL	50090253604	PHENTERMINE HCL	Phentermine & Comb.	2820040130
WL	50090328200	PHENTERMINE HCL	Phentermine & Comb.	2820040130
WL	50090328204	PHENTERMINE HCL	Phentermine & Comb.	2820040130
WL	50090328205	PHENTERMINE HCL	Phentermine & Comb.	2820040130
WL	50090330600	PHENTERMINE HCL	Phentermine & Comb.	2820040130
WL	50090330604	PHENTERMINE HCL	Phentermine & Comb.	2820040130
WL	50090338900	TOPIRAMATE	Topiramate	2812920070
WL	50090338902	TOPIRAMATE	Topiramate	2812920070
WL	50090346100	TOPIRAMATE	Topiramate	2812920070
WL	50090346101	TOPIRAMATE	Topiramate	2812920070
WL	50090346102	TOPIRAMATE	Topiramate	2812920070
WL	50268075011	TOPIRAMATE AVPAK	Topiramate	2812920070
WL	50268075015	TOPIRAMATE AVPAK	Topiramate	2812920070
WL	50268075111	TOPIRAMATE AVPAK	Topiramate	2812920070
WL	50268075115	TOPIRAMATE AVPAK	Topiramate	2812920070
WL	50268075211	TOPIRAMATE AVPAK	Topiramate	2812920070
WL	50268075215	TOPIRAMATE AVPAK	Topiramate	2812920070
WL	50268075311	TOPIRAMATE AVPAK	Topiramate	2812920070
WL	50268075315	TOPIRAMATE AVPAK	Topiramate	2812920070
WL	50436013901	TOPIRAMATE	Topiramate	2812920070
WL	50436013902	TOPIRAMATE	Topiramate	2812920070
WL	50436013903	TOPIRAMATE	Topiramate	2812920070
WL	50436025001	PHENTERMINE HCL	Phentermine & Comb.	2820040130
WL	50436025002	PHENTERMINE HCL	Phentermine & Comb.	2820040130
WL	50436122001	TOPIRAMATE	Topiramate	2812920070
WL	50436122002	TOPIRAMATE	Topiramate	2812920070
WL	50436122003	TOPIRAMATE	Topiramate	2812920070
WL	50436122004	TOPIRAMATE	Topiramate	2812920070
WL	50436317301	PHENTERMINE HCL	Phentermine & Comb.	2820040130
WL	50436317302	PHENTERMINE HCL	Phentermine & Comb.	2820040130
WL	50436317303	PHENTERMINE HCL	Phentermine & Comb.	2820040130
WL	50436317504	PHENTERMINE HCL	Phentermine & Comb.	2820040130
WL	50436317505	PHENTERMINE HCL	Phentermine & Comb.	2820040130
WL	50436674301	PHENTERMINE HCL	Phentermine & Comb.	2820040130
WL	50436674401	PHENTERMINE HCL	Phentermine & Comb.	2820040130
WL	50436674402	PHENTERMINE HCL	Phentermine & Comb.	2820040130
WL	50436674403	PHENTERMINE HCL	Phentermine & Comb.	2820040130
WL	50436674404	PHENTERMINE HCL	Phentermine & Comb.	2820040130
WL	50436676001	PHENTERMINE HCL	Phentermine & Comb.	2820040130
WL	50436676002	PHENTERMINE HCL	Phentermine & Comb.	2820040130
WL	50436676004	PHENTERMINE HCL	Phentermine & Comb.	2820040130
WL	50436902801	PHENTERMINE HCL	Phentermine & Comb.	2820040130
WL	50436902901	PHENTERMINE HCL	Phentermine & Comb.	2820040130
WL	50436994901	TOPIRAMATE	Topiramate	2812920070
WL	50436994902	TOPIRAMATE	Topiramate	2812920070
WL	50436994903	TOPIRAMATE	Topiramate	2812920070
WL	50436994904	TOPIRAMATE	Topiramate	2812920070
WL	50436995001	TOPIRAMATE	Topiramate	2812920070
WL	50436995002	TOPIRAMATE	Topiramate	2812920070
WL	50436995003	TOPIRAMATE	Topiramate	2812920070
WL	50436995101	TOPIRAMATE	Topiramate	2812920070
WL	50436995102	TOPIRAMATE	Topiramate	2812920070
WL	50436995202	TOPIRAMATE	Topiramate	2812920070
WL	50458063965	TOPAMAX	Topiramate	2812920070
WL	50458064065	TOPAMAX	Topiramate	2812920070
WL	50458064165	TOPAMAX	Topiramate	2812920070
WL	50458064265	TOPAMAX	Topiramate	2812920070
WL	50458064565	TOPAMAX	Topiramate	2812920070
WL	50458064765	TOPAMAX	Topiramate	2812920070
WL	51079072601	TOPIRAMATE	Topiramate	2812920070
WL	51079072620	TOPIRAMATE	Topiramate	2812920070
WL	51079072701	TOPIRAMATE	Topiramate	2812920070
WL	51079072720	TOPIRAMATE	Topiramate	2812920070
WL	51079072801	TOPIRAMATE	Topiramate	2812920070
WL	51079072820	TOPIRAMATE	Topiramate	2812920070
WL	51224010150	PHENTERMINE HCL	Phentermine & Comb.	2820040130
WL	51224010170	PHENTERMINE HCL	Phentermine & Comb.	2820040130
WL	51224020250	PHENTERMINE HCL	Phentermine & Comb.	2820040130
WL	51224020270	PHENTERMINE HCL	Phentermine & Comb.	2820040130
WL	51224020350	PHENTERMINE HCL	Phentermine & Comb.	2820040130
WL	51224020370	PHENTERMINE HCL	Phentermine & Comb.	2820040130
WL	51432034803	PHENTERMINE HCL	Phentermine & Comb.	2820040130
WL	51552120605	TOPIRAMATE	Bulk Compounding Ingredient	9601010128
WL	51552135403	PHENTERMINE HCL	Bulk Compounding Ingredient	9601010128
WL	51552135406	PHENTERMINE HCL	Bulk Compounding Ingredient	9601010128
WL	51655003252	TOPIRAMATE	Topiramate	2812920070
WL	51655031024	PHENTERMINE	Phentermine & Comb.	2820040130
WL	51655060826	TOPIRAMATE	Topiramate	2812920070
WL	51655060852	TOPIRAMATE	Topiramate	2812920070
WL	51655060926	TOPIRAMATE	Topiramate	2812920070
WL	51655060952	TOPIRAMATE	Topiramate	2812920070
WL	51655087524	PHENTERMINE HCL	Phentermine & Comb.	2820040130
WL	51655087525	PHENTERMINE HCL	Phentermine & Comb.	2820040130
WL	51655087590	PHENTERMINE HCL	Phentermine & Comb.	2820040130
WL	51655087625	PHENTERMINE HCL	Phentermine & Comb.	2820040130
WL	51655087752	PHENTERMINE HCL	Phentermine & Comb.	2820040130
WL	51655087790	PHENTERMINE HCL	Phentermine & Comb.	2820040130
WL	51927293700	PHENTERMINE HCL	Bulk Compounding Ingredient	9601010128
WL	51927425400	TOPIRAMATE	Bulk Compounding Ingredient	9601010128
WL	51927467100	TOPIRAMATE	Bulk Compounding Ingredient	9601010128
WL	52152015902	PHENTERMINE HCL	Phentermine & Comb.	2820040130
WL	52152015905	PHENTERMINE HCL	Phentermine & Comb.	2820040130
WL	52152016002	PHENTERMINE HCL	Phentermine & Comb.	2820040130
WL	52152016005	PHENTERMINE HCL	Phentermine & Comb.	2820040130
WL	52152016702	PHENTERMINE HCL	Phentermine & Comb.	2820040130
WL	52152016705	PHENTERMINE HCL	Phentermine & Comb.	2820040130
WL	52152017002	PHENTERMINE HCL	Phentermine & Comb.	2820040130
WL	52152017005	PHENTERMINE HCL	Phentermine & Comb.	2820040130
WL	52152017302	PHENTERMINE HCL	Phentermine & Comb.	2820040130
WL	52152017305	PHENTERMINE HCL	Phentermine & Comb.	2820040130
WL	52372070001	PHENTERMINE HCL	Bulk Compounding Ingredient	9601010128
WL	52372070002	PHENTERMINE HCL	Bulk Compounding Ingredient	9601010128
WL	52372070003	PHENTERMINE HCL	Bulk Compounding Ingredient	9601010128
WL	52372070004	PHENTERMINE HCL	Bulk Compounding Ingredient	9601010128
WL	52372076401	TOPIRAMATE	Bulk Compounding Ingredient	9601010128
WL	52372076402	TOPIRAMATE	Bulk Compounding Ingredient	9601010128
WL	52372076403	TOPIRAMATE	Bulk Compounding Ingredient	9601010128
WL	52604001001	T-DIET	Phentermine & Comb.	2820040130
WL	52604914808	PHENTRIDE	Phentermine & Comb.	2820040130
WL	52604914908	PHENTRIDE	Phentermine & Comb.	2820040130
WL	52604915508	PHENTRIDE	Phentermine & Comb.	2820040130
WL	52604915608	PHENTRIDE	Phentermine & Comb.	2820040130
WL	52604915708	PHENTRIDE	Phentermine & Comb.	2820040130
WL	52604916108	PHENTRIDE	Phentermine & Comb.	2820040130
WL	52637003010	PHENTERMINE HCL	Phentermine & Comb.	2820040130
WL	52637003510	PHENTERMINE HCL	Phentermine & Comb.	2820040130
WL	52637003610	PHENTERMINE HCL	Phentermine & Comb.	2820040130
WL	52765110100	ATTI-PLEX P TABLET #1	Phentermine & Comb.	2820040130
WL	52765220400	TARA-30	Phentermine & Comb.	2820040130
WL	52959041704	PHENTERMINE HCL	Phentermine & Comb.	2820040130
WL	52959041714	PHENTERMINE HCL	Phentermine & Comb.	2820040130
WL	52959041730	PHENTERMINE HCL	Phentermine & Comb.	2820040130
WL	52959041830	IONAMIN	Phentermine & Comb.	2820040130
WL	52959041831	IONAMIN	Phentermine & Comb.	2820040130
WL	52959042606	PHENTERMINE HCL	Phentermine & Comb.	2820040130
WL	52959042607	PHENTERMINE HCL	Phentermine & Comb.	2820040130
WL	52959042614	PHENTERMINE HCL	Phentermine & Comb.	2820040130
WL	52959042615	PHENTERMINE HCL	Phentermine & Comb.	2820040130
WL	52959042624	PHENTERMINE HCL	Phentermine & Comb.	2820040130
WL	52959042628	PHENTERMINE HCL	Phentermine & Comb.	2820040130
WL	52959042630	PHENTERMINE HCL	Phentermine & Comb.	2820040130
WL	52959042660	PHENTERMINE HCL	Phentermine & Comb.	2820040130
WL	52959043207	PHENTERMINE HCL	Phentermine & Comb.	2820040130
WL	52959043214	PHENTERMINE HCL	Phentermine & Comb.	2820040130
WL	52959043230	PHENTERMINE HCL	Phentermine & Comb.	2820040130
WL	52959043707	PHENTERMINE HCL	Phentermine & Comb.	2820040130
WL	52959043728	PHENTERMINE HCL	Phentermine & Comb.	2820040130
WL	52959043730	PHENTERMINE HCL	Phentermine & Comb.	2820040130
WL	52959043760	PHENTERMINE HCL	Phentermine & Comb.	2820040130
WL	52959044007	PHENTERMINE HCL	Phentermine & Comb.	2820040130
WL	52959044014	PHENTERMINE HCL	Phentermine & Comb.	2820040130
WL	52959044015	PHENTERMINE HCL	Phentermine & Comb.	2820040130
WL	52959044028	PHENTERMINE HCL	Phentermine & Comb.	2820040130
WL	52959044030	PHENTERMINE HCL	Phentermine & Comb.	2820040130
WL	52959044060	PHENTERMINE HCL	Phentermine & Comb.	2820040130
WL	52959044101	TOPIRAMATE	Topiramate	2812920070
WL	52959044130	TOPIRAMATE	Topiramate	2812920070
WL	52959044160	TOPIRAMATE	Topiramate	2812920070
WL	52959044190	TOPIRAMATE	Topiramate	2812920070
WL	52959064330	TOPIRAMATE	Topiramate	2812920070
WL	52959064360	TOPIRAMATE	Topiramate	2812920070
WL	52959064390	TOPIRAMATE	Topiramate	2812920070
WL	52959078060	TOPAMAX	Topiramate	2812920070
WL	52959081200	PHENTERMINE HCL	Phentermine & Comb.	2820040130
WL	52959081207	PHENTERMINE HCL	Phentermine & Comb.	2820040130
WL	52959081210	PHENTERMINE HCL	Phentermine & Comb.	2820040130
WL	52959081214	PHENTERMINE HCL	Phentermine & Comb.	2820040130
WL	52959081220	PHENTERMINE HCL	Phentermine & Comb.	2820040130
WL	52959081221	PHENTERMINE HCL	Phentermine & Comb.	2820040130
WL	52959081228	PHENTERMINE HCL	Phentermine & Comb.	2820040130
WL	52959081230	PHENTERMINE HCL	Phentermine & Comb.	2820040130
WL	52959081245	PHENTERMINE HCL	Phentermine & Comb.	2820040130
WL	52959081260	PHENTERMINE HCL	Phentermine & Comb.	2820040130
WL	52959081290	PHENTERMINE HCL	Phentermine & Comb.	2820040130
WL	52959099402	TOPIRAMATE	Topiramate	2812920070
WL	52959099430	TOPIRAMATE	Topiramate	2812920070
WL	52959099460	TOPIRAMATE	Topiramate	2812920070
WL	52959099490	TOPIRAMATE	Topiramate	2812920070
WL	53014090371	IONAMIN	Phentermine & Comb.	2820040130
WL	53014090384	IONAMIN	Phentermine & Comb.	2820040130
WL	53014090471	IONAMIN	Phentermine & Comb.	2820040130
WL	53014090484	IONAMIN	Phentermine & Comb.	2820040130
WL	53217017107	PHENTERMINE HCL	Phentermine & Comb.	2820040130
WL	53217017114	PHENTERMINE HCL	Phentermine & Comb.	2820040130
WL	53217017115	PHENTERMINE HCL	Phentermine & Comb.	2820040130
WL	53217017121	PHENTERMINE HCL	Phentermine & Comb.	2820040130
WL	53217017123	PHENTERMINE HCL	Phentermine & Comb.	2820040130
WL	53217017128	PHENTERMINE HCL	Phentermine & Comb.	2820040130
WL	53217017130	PHENTERMINE HCL	Phentermine & Comb.	2820040130
WL	53217017140	PHENTERMINE HCL	Phentermine & Comb.	2820040130
WL	53217017145	PHENTERMINE HCL	Phentermine & Comb.	2820040130
WL	53217017160	PHENTERMINE HCL	Phentermine & Comb.	2820040130
WL	53217017190	PHENTERMINE HCL	Phentermine & Comb.	2820040130
WL	53217017207	PHENTERMINE HCL	Phentermine & Comb.	2820040130
WL	53217017214	PHENTERMINE HCL	Phentermine & Comb.	2820040130
WL	53217017215	PHENTERMINE HCL	Phentermine & Comb.	2820040130
WL	53217017221	PHENTERMINE HCL	Phentermine & Comb.	2820040130
WL	53217017223	PHENTERMINE HCL	Phentermine & Comb.	2820040130
WL	53217017228	PHENTERMINE HCL	Phentermine & Comb.	2820040130
WL	53217017230	PHENTERMINE HCL	Phentermine & Comb.	2820040130
WL	53217017240	PHENTERMINE HCL	Phentermine & Comb.	2820040130
WL	53217017245	PHENTERMINE HCL	Phentermine & Comb.	2820040130
WL	53217017260	PHENTERMINE HCL	Phentermine & Comb.	2820040130
WL	53217017290	PHENTERMINE HCL	Phentermine & Comb.	2820040130
WL	53217027402	TOPIRAMATE	Topiramate	2812920070
WL	53217027430	TOPIRAMATE	Topiramate	2812920070
WL	53217027460	TOPIRAMATE	Topiramate	2812920070
WL	53217027490	TOPIRAMATE	Topiramate	2812920070
WL	53217029102	TOPIRAMATE	Topiramate	2812920070
WL	53217029107	TOPIRAMATE	Topiramate	2812920070
WL	53217029114	TOPIRAMATE	Topiramate	2812920070
WL	53217029128	TOPIRAMATE	Topiramate	2812920070
WL	53217029130	TOPIRAMATE	Topiramate	2812920070
WL	53217029145	TOPIRAMATE	Topiramate	2812920070
WL	53217029160	TOPIRAMATE	Topiramate	2812920070
WL	53217029190	TOPIRAMATE	Topiramate	2812920070
WL	53217029199	TOPIRAMATE	Topiramate	2812920070
WL	53217029402	TOPIRAMATE	Topiramate	2812920070
WL	53217029407	TOPIRAMATE	Topiramate	2812920070
WL	53217029414	TOPIRAMATE	Topiramate	2812920070
WL	53217029428	TOPIRAMATE	Topiramate	2812920070
WL	53217029430	TOPIRAMATE	Topiramate	2812920070
WL	53217029460	TOPIRAMATE	Topiramate	2812920070
WL	53217029490	TOPIRAMATE	Topiramate	2812920070
WL	53217031502	TOPIRAMATE	Topiramate	2812920070
WL	53217031507	TOPIRAMATE	Topiramate	2812920070
WL	53217031514	TOPIRAMATE	Topiramate	2812920070
WL	53217031528	TOPIRAMATE	Topiramate	2812920070
WL	53217031530	TOPIRAMATE	Topiramate	2812920070
WL	53217031560	TOPIRAMATE	Topiramate	2812920070
WL	53217031590	TOPIRAMATE	Topiramate	2812920070
WL	53265025710	PHENTERMINE HCL	Phentermine & Comb.	2820040130
WL	53265025711	PHENTERMINE HCL	Phentermine & Comb.	2820040130
WL	53265025740	PHENTERMINE HCL	Phentermine & Comb.	2820040130
WL	53265025810	PHENTERMINE HCL	Phentermine & Comb.	2820040130
WL	53265025811	PHENTERMINE HCL	Phentermine & Comb.	2820040130
WL	53265025910	PHENTERMINE HCL	Phentermine & Comb.	2820040130
WL	53265025911	PHENTERMINE HCL	Phentermine & Comb.	2820040130
WL	53265034610	PHENTERMINE HCL	Phentermine & Comb.	2820040130
WL	53265034611	PHENTERMINE HCL	Phentermine & Comb.	2820040130
WL	53489040601	PHENTERMINE HCL	Phentermine & Comb.	2820040130
WL	53489040610	PHENTERMINE HCL	Phentermine & Comb.	2820040130
WL	53489043301	PHENTERMINE HCL	Phentermine & Comb.	2820040130
WL	53489043310	PHENTERMINE HCL	Phentermine & Comb.	2820040130
WL	53489067601	PHENTERMINE HCL	Phentermine & Comb.	2820040130
WL	53489067610	PHENTERMINE HCL	Phentermine & Comb.	2820040130
WL	54569039100	FASTIN	Phentermine & Comb.	2820040130
WL	54569039101	FASTIN	Phentermine & Comb.	2820040130
WL	54569039200	PHENTERMINE HCL	Phentermine & Comb.	2820040130
WL	54569039201	PHENTERMINE HCL	Phentermine & Comb.	2820040130
WL	54569039202	PHENTERMINE HCL	Phentermine & Comb.	2820040130
WL	54569039203	PHENTERMINE HCL	Phentermine & Comb.	2820040130
WL	54569039204	PHENTERMINE HCL	Phentermine & Comb.	2820040130
WL	54569039205	PHENTERMINE HCL	Phentermine & Comb.	2820040130
WL	54569039206	PHENTERMINE HCL	Phentermine & Comb.	2820040130
WL	54569039207	PHENTERMINE HCL	Phentermine & Comb.	2820040130
WL	54569039208	PHENTERMINE HCL	Phentermine & Comb.	2820040130
WL	54569039209	PHENTERMINE HCL	Phentermine & Comb.	2820040130
WL	54569039300	IONAMIN	Phentermine & Comb.	2820040130
WL	54569039301	IONAMIN	Phentermine & Comb.	2820040130
WL	54569039302	IONAMIN	Phentermine & Comb.	2820040130
WL	54569171800	ADIPEX-P	Phentermine & Comb.	2820040130
WL	54569171801	ADIPEX-P	Phentermine & Comb.	2820040130
WL	54569171802	ADIPEX-P	Phentermine & Comb.	2820040130
WL	54569171803	ADIPEX-P	Phentermine & Comb.	2820040130
WL	54569171804	ADIPEX-P	Phentermine & Comb.	2820040130
WL	54569171805	ADIPEX-P	Phentermine & Comb.	2820040130
WL	54569229000	IONAMIN	Phentermine & Comb.	2820040130
WL	54569229003	IONAMIN	Phentermine & Comb.	2820040130
WL	54569229004	IONAMIN	Phentermine & Comb.	2820040130
WL	54569250400	PHENTERMINE HCL	Phentermine & Comb.	2820040130
WL	54569250401	PHENTERMINE HCL	Phentermine & Comb.	2820040130
WL	54569250402	PHENTERMINE HCL	Phentermine & Comb.	2820040130
WL	54569250403	PHENTERMINE HCL	Phentermine & Comb.	2820040130
WL	54569250404	PHENTERMINE HCL	Phentermine & Comb.	2820040130
WL	54569250405	PHENTERMINE HCL	Phentermine & Comb.	2820040130
WL	54569250406	PHENTERMINE HCL	Phentermine & Comb.	2820040130
WL	54569250407	PHENTERMINE HCL	Phentermine & Comb.	2820040130
WL	54569266900	PHENTERMINE HCL	Phentermine & Comb.	2820040130
WL	54569266901	PHENTERMINE HCL	Phentermine & Comb.	2820040130
WL	54569266902	PHENTERMINE HCL	Phentermine & Comb.	2820040130
WL	54569266903	PHENTERMINE HCL	Phentermine & Comb.	2820040130
WL	54569266904	PHENTERMINE HCL	Phentermine & Comb.	2820040130
WL	54569266905	PHENTERMINE HCL	Phentermine & Comb.	2820040130
WL	54569266907	PHENTERMINE HCL	Phentermine & Comb.	2820040130
WL	54569275300	PHENTERMINE HCL	Phentermine & Comb.	2820040130
WL	54569275301	PHENTERMINE HCL	Phentermine & Comb.	2820040130
WL	54569275302	PHENTERMINE HCL	Phentermine & Comb.	2820040130
WL	54569275303	PHENTERMINE HCL	Phentermine & Comb.	2820040130
WL	54569275304	PHENTERMINE HCL	Phentermine & Comb.	2820040130
WL	54569275305	PHENTERMINE HCL	Phentermine & Comb.	2820040130
WL	54569275306	PHENTERMINE HCL	Phentermine & Comb.	2820040130
WL	54569275307	PHENTERMINE HCL	Phentermine & Comb.	2820040130
WL	54569275308	PHENTERMINE HCL	Phentermine & Comb.	2820040130
WL	54569275309	PHENTERMINE HCL	Phentermine & Comb.	2820040130
WL	54569306900	PHENTERMINE HCL	Phentermine & Comb.	2820040130
WL	54569306901	PHENTERMINE HCL	Phentermine & Comb.	2820040130
WL	54569306902	PHENTERMINE HCL	Phentermine & Comb.	2820040130
WL	54569306903	PHENTERMINE HCL	Phentermine & Comb.	2820040130
WL	54569306904	PHENTERMINE HCL	Phentermine & Comb.	2820040130
WL	54569306905	PHENTERMINE HCL	Phentermine & Comb.	2820040130
WL	54569306906	PHENTERMINE HCL	Phentermine & Comb.	2820040130
WL	54569306907	PHENTERMINE HCL	Phentermine & Comb.	2820040130
WL	54569306908	PHENTERMINE HCL	Phentermine & Comb.	2820040130
WL	54569306909	PHENTERMINE HCL	Phentermine & Comb.	2820040130
WL	54569320300	PHENTERMINE HCL	Phentermine & Comb.	2820040130
WL	54569320301	PHENTERMINE HCL	Phentermine & Comb.	2820040130
WL	54569320302	PHENTERMINE HCL	Phentermine & Comb.	2820040130
WL	54569320303	PHENTERMINE HCL	Phentermine & Comb.	2820040130
WL	54569320304	PHENTERMINE HCL	Phentermine & Comb.	2820040130
WL	54569320305	PHENTERMINE HCL	Phentermine & Comb.	2820040130
WL	54569320306	PHENTERMINE HCL	Phentermine & Comb.	2820040130
WL	54569320307	PHENTERMINE HCL	Phentermine & Comb.	2820040130
WL	54569320308	PHENTERMINE HCL	Phentermine & Comb.	2820040130
WL	54569320309	PHENTERMINE HCL	Phentermine & Comb.	2820040130
WL	54569324800	PHENTERMINE HCL	Phentermine & Comb.	2820040130
WL	54569324801	PHENTERMINE HCL	Phentermine & Comb.	2820040130
WL	54569324802	PHENTERMINE HCL	Phentermine & Comb.	2820040130
WL	54569414300	PHENTERMINE HCL	Phentermine & Comb.	2820040130
WL	54569414301	PHENTERMINE HCL	Phentermine & Comb.	2820040130
WL	54569414302	PHENTERMINE HCL	Phentermine & Comb.	2820040130
WL	54569414303	PHENTERMINE HCL	Phentermine & Comb.	2820040130
WL	54569414304	PHENTERMINE HCL	Phentermine & Comb.	2820040130
WL	54569414305	PHENTERMINE HCL	Phentermine & Comb.	2820040130
WL	54569414306	PHENTERMINE HCL	Phentermine & Comb.	2820040130
WL	54569457502	PHENTERMINE HCL	Phentermine & Comb.	2820040130
WL	54569474701	PHENTERMINE HCL	Phentermine & Comb.	2820040130
WL	54569481600	PHENTERMINE HCL	Phentermine & Comb.	2820040130
WL	54569481601	PHENTERMINE HCL	Phentermine & Comb.	2820040130
WL	54569481602	PHENTERMINE HCL	Phentermine & Comb.	2820040130
WL	54569483100	TOPAMAX	Topiramate	2812920070
WL	54569486000	PHENTERMINE HCL	Phentermine & Comb.	2820040130
WL	54569486001	PHENTERMINE HCL	Phentermine & Comb.	2820040130
WL	54569486002	PHENTERMINE HCL	Phentermine & Comb.	2820040130
WL	54569486003	PHENTERMINE HCL	Phentermine & Comb.	2820040130
WL	54569486004	PHENTERMINE HCL	Phentermine & Comb.	2820040130
WL	54569486005	PHENTERMINE HCL	Phentermine & Comb.	2820040130
WL	54569486006	PHENTERMINE HCL	Phentermine & Comb.	2820040130
WL	54569486007	PHENTERMINE HCL	Phentermine & Comb.	2820040130
WL	54569486008	PHENTERMINE HCL	Phentermine & Comb.	2820040130
WL	54569486009	PHENTERMINE HCL	Phentermine & Comb.	2820040130
WL	54569522400	PHENTERMINE HCL	Phentermine & Comb.	2820040130
WL	54569522402	PHENTERMINE HCL	Phentermine & Comb.	2820040130
WL	54569522403	PHENTERMINE HCL	Phentermine & Comb.	2820040130
WL	54569547300	TOPAMAX	Topiramate	2812920070
WL	54569610000	PHENTERMINE HCL	Phentermine & Comb.	2820040130
WL	54569610001	PHENTERMINE HCL	Phentermine & Comb.	2820040130
WL	54569610002	PHENTERMINE HCL	Phentermine & Comb.	2820040130
WL	54569610003	PHENTERMINE HCL	Phentermine & Comb.	2820040130
WL	54569610004	PHENTERMINE HCL	Phentermine & Comb.	2820040130
WL	54569610005	PHENTERMINE HCL	Phentermine & Comb.	2820040130
WL	54569613700	TOPIRAMATE	Topiramate	2812920070
WL	54569613701	TOPIRAMATE	Topiramate	2812920070
WL	54569613702	TOPIRAMATE	Topiramate	2812920070
WL	54569613800	TOPIRAMATE	Topiramate	2812920070
WL	54569613801	TOPIRAMATE	Topiramate	2812920070
WL	54569613802	TOPIRAMATE	Topiramate	2812920070
WL	54569613900	TOPIRAMATE	Topiramate	2812920070
WL	54569613901	TOPIRAMATE	Topiramate	2812920070
WL	54569613902	TOPIRAMATE	Topiramate	2812920070
WL	54868008700	PHENTERMINE HCL	Phentermine & Comb.	2820040130
WL	54868008701	PHENTERMINE HCL	Phentermine & Comb.	2820040130
WL	54868008702	PHENTERMINE HCL	Phentermine & Comb.	2820040130
WL	54868008703	PHENTERMINE HCL	Phentermine & Comb.	2820040130
WL	54868008704	PHENTERMINE HCL	Phentermine & Comb.	2820040130
WL	54868008705	PHENTERMINE HCL	Phentermine & Comb.	2820040130
WL	54868019200	PHENTERMINE HCL	Phentermine & Comb.	2820040130
WL	54868019201	PHENTERMINE HCL	Phentermine & Comb.	2820040130
WL	54868019202	PHENTERMINE HCL	Phentermine & Comb.	2820040130
WL	54868019203	PHENTERMINE HCL	Phentermine & Comb.	2820040130
WL	54868019204	PHENTERMINE HCL	Phentermine & Comb.	2820040130
WL	54868025300	PHENTERMINE HCL	Phentermine & Comb.	2820040130
WL	54868025301	PHENTERMINE HCL	Phentermine & Comb.	2820040130
WL	54868028300	PHENTERMINE HCL	Phentermine & Comb.	2820040130
WL	54868028301	PHENTERMINE HCL	Phentermine & Comb.	2820040130
WL	54868047900	ADIPEX-P	Phentermine & Comb.	2820040130
WL	54868047901	ADIPEX-P	Phentermine & Comb.	2820040130
WL	54868105101	PHENTERMINE HCL	Phentermine & Comb.	2820040130
WL	54868105102	PHENTERMINE HCL	Phentermine & Comb.	2820040130
WL	54868331200	PHENTERMINE HCL	Phentermine & Comb.	2820040130
WL	54868467200	TOPAMAX	Topiramate	2812920070
WL	54868467201	TOPAMAX	Topiramate	2812920070
WL	54868467202	TOPAMAX	Topiramate	2812920070
WL	54868467203	TOPAMAX	Topiramate	2812920070
WL	54868467400	TOPAMAX	Topiramate	2812920070
WL	54868467401	TOPAMAX	Topiramate	2812920070
WL	54868467402	TOPAMAX	Topiramate	2812920070
WL	54868519000	TOPAMAX	Topiramate	2812920070
WL	54868519001	TOPAMAX	Topiramate	2812920070
WL	54868534300	TOPAMAX	Topiramate	2812920070
WL	54868534301	TOPAMAX	Topiramate	2812920070
WL	54868601400	TOPIRAMATE	Topiramate	2812920070
WL	54868601401	TOPIRAMATE	Topiramate	2812920070
WL	54868601402	TOPIRAMATE	Topiramate	2812920070
WL	54868601500	TOPIRAMATE	Topiramate	2812920070
WL	54868601501	TOPIRAMATE	Topiramate	2812920070
WL	54868601600	TOPIRAMATE	Topiramate	2812920070
WL	54868601601	TOPIRAMATE	Topiramate	2812920070
WL	54868601602	TOPIRAMATE	Topiramate	2812920070
WL	54868601700	TOPIRAMATE	Topiramate	2812920070
WL	54868601701	TOPIRAMATE	Topiramate	2812920070
WL	54868601702	TOPIRAMATE	Topiramate	2812920070
WL	54868629000	PHENTERMINE HCL	Phentermine & Comb.	2820040130
WL	55045126408	PHENTERMINE HCL	Phentermine & Comb.	2820040130
WL	55045168903	PHENTERMINE HCL	Phentermine & Comb.	2820040130
WL	55045168906	PHENTERMINE HCL	Phentermine & Comb.	2820040130
WL	55045168907	PHENTERMINE HCL	Phentermine & Comb.	2820040130
WL	55045168908	PHENTERMINE HCL	Phentermine & Comb.	2820040130
WL	55045223108	PHENTERMINE HCL	Phentermine & Comb.	2820040130
WL	55045307601	TOPAMAX	Topiramate	2812920070
WL	55045307606	TOPAMAX	Topiramate	2812920070
WL	55045312406	TOPAMAX	Topiramate	2812920070
WL	55045312408	TOPAMAX	Topiramate	2812920070
WL	55045396401	TOPIRAMATE	Topiramate	2812920070
WL	55048058030	PHENTERMINE HCL	Phentermine & Comb.	2820040130
WL	55048058107	PHENTERMINE HCL	Phentermine & Comb.	2820040130
WL	55048058114	PHENTERMINE HCL	Phentermine & Comb.	2820040130
WL	55048058130	PHENTERMINE HCL	Phentermine & Comb.	2820040130
WL	55048058145	PHENTERMINE HCL	Phentermine & Comb.	2820040130
WL	55048058160	PHENTERMINE HCL	Phentermine & Comb.	2820040130
WL	55048058207	PHENTERMINE HCL	Phentermine & Comb.	2820040130
WL	55048058230	PHENTERMINE HCL	Phentermine & Comb.	2820040130
WL	55048058260	PHENTERMINE HCL	Phentermine & Comb.	2820040130
WL	55048058272	PHENTERMINE HCL	Phentermine & Comb.	2820040130
WL	55048058274	PHENTERMINE HCL	Phentermine & Comb.	2820040130
WL	55048058290	PHENTERMINE HCL	Phentermine & Comb.	2820040130
WL	55048065530	PHENTERMINE HCL	Phentermine & Comb.	2820040130
WL	55048065730	PHENTERMINE HCL	Phentermine & Comb.	2820040130
WL	55048079930	TOPIRAMATE	Topiramate	2812920070
WL	55048079942	TOPIRAMATE	Topiramate	2812920070
WL	55048079960	TOPIRAMATE	Topiramate	2812920070
WL	55048080030	TOPIRAMATE	Topiramate	2812920070
WL	55048080060	TOPIRAMATE	Topiramate	2812920070
WL	55048080090	TOPIRAMATE	Topiramate	2812920070
WL	55048085090	TOPIRAMATE	Topiramate	2812920070
WL	55048085530	TOPIRAMATE	Topiramate	2812920070
WL	55048088760	TOPIRAMATE	Topiramate	2812920070
WL	55175218303	PHENTERMINE HCL	Phentermine & Comb.	2820040130
WL	55175218401	PHENTERMINE HCL	Phentermine & Comb.	2820040130
WL	55175218402	PHENTERMINE HCL	Phentermine & Comb.	2820040130
WL	55175218403	PHENTERMINE HCL	Phentermine & Comb.	2820040130
WL	55175218404	PHENTERMINE HCL	Phentermine & Comb.	2820040130
WL	55175218405	PHENTERMINE HCL	Phentermine & Comb.	2820040130
WL	55175218406	PHENTERMINE HCL	Phentermine & Comb.	2820040130
WL	55175218407	PHENTERMINE HCL	Phentermine & Comb.	2820040130
WL	55175218408	PHENTERMINE HCL	Phentermine & Comb.	2820040130
WL	55175218409	PHENTERMINE HCL	Phentermine & Comb.	2820040130
WL	55175504003	IONAMIN	Phentermine & Comb.	2820040130
WL	55175504004	IONAMIN	Phentermine & Comb.	2820040130
WL	55175504005	IONAMIN	Phentermine & Comb.	2820040130
WL	55175504007	IONAMIN	Phentermine & Comb.	2820040130
WL	55175504008	IONAMIN	Phentermine & Comb.	2820040130
WL	55175504103	IONAMIN	Phentermine & Comb.	2820040130
WL	55175504104	IONAMIN	Phentermine & Comb.	2820040130
WL	55175504105	IONAMIN	Phentermine & Comb.	2820040130
WL	55175504107	IONAMIN	Phentermine & Comb.	2820040130
WL	55175504108	IONAMIN	Phentermine & Comb.	2820040130
WL	55175504109	IONAMIN	Phentermine & Comb.	2820040130
WL	55175506803	PHENTERMINE HCL	Phentermine & Comb.	2820040130
WL	55175506804	PHENTERMINE HCL	Phentermine & Comb.	2820040130
WL	55175506805	PHENTERMINE HCL	Phentermine & Comb.	2820040130
WL	55175506806	PHENTERMINE HCL	Phentermine & Comb.	2820040130
WL	55175506807	PHENTERMINE HCL	Phentermine & Comb.	2820040130
WL	55175506808	PHENTERMINE HCL	Phentermine & Comb.	2820040130
WL	55175506809	PHENTERMINE HCL	Phentermine & Comb.	2820040130
WL	55175506901	PHENTERMINE HCL	Phentermine & Comb.	2820040130
WL	55175506903	PHENTERMINE HCL	Phentermine & Comb.	2820040130
WL	55175506904	PHENTERMINE HCL	Phentermine & Comb.	2820040130
WL	55175506905	PHENTERMINE HCL	Phentermine & Comb.	2820040130
WL	55175506906	PHENTERMINE HCL	Phentermine & Comb.	2820040130
WL	55175506907	PHENTERMINE HCL	Phentermine & Comb.	2820040130
WL	55175506908	PHENTERMINE HCL	Phentermine & Comb.	2820040130
WL	55175506909	PHENTERMINE HCL	Phentermine & Comb.	2820040130
WL	55175507003	PHENTERMINE HCL	Phentermine & Comb.	2820040130
WL	55175507004	PHENTERMINE HCL	Phentermine & Comb.	2820040130
WL	55175507005	PHENTERMINE HCL	Phentermine & Comb.	2820040130
WL	55175507006	PHENTERMINE HCL	Phentermine & Comb.	2820040130
WL	55175507101	PHENTERMINE HCL	Phentermine & Comb.	2820040130
WL	55175507102	PHENTERMINE HCL	Phentermine & Comb.	2820040130
WL	55175507103	PHENTERMINE HCL	Phentermine & Comb.	2820040130
WL	55175507104	PHENTERMINE HCL	Phentermine & Comb.	2820040130
WL	55175507105	PHENTERMINE HCL	Phentermine & Comb.	2820040130
WL	55175507106	PHENTERMINE HCL	Phentermine & Comb.	2820040130
WL	55175507107	PHENTERMINE HCL	Phentermine & Comb.	2820040130
WL	55175507108	PHENTERMINE HCL	Phentermine & Comb.	2820040130
WL	55175507109	PHENTERMINE HCL	Phentermine & Comb.	2820040130
WL	55175507203	PHENTERMINE HCL	Phentermine & Comb.	2820040130
WL	55175507208	PHENTERMINE HCL	Phentermine & Comb.	2820040130
WL	55175507303	PHENTERMINE HCL	Phentermine & Comb.	2820040130
WL	55175507304	PHENTERMINE HCL	Phentermine & Comb.	2820040130
WL	55175507306	PHENTERMINE HCL	Phentermine & Comb.	2820040130
WL	55175507308	PHENTERMINE HCL	Phentermine & Comb.	2820040130
WL	55175507403	PHENTERMINE HCL	Phentermine & Comb.	2820040130
WL	55175507408	PHENTERMINE HCL	Phentermine & Comb.	2820040130
WL	55175507501	PHENTERMINE HCL	Phentermine & Comb.	2820040130
WL	55175507502	PHENTERMINE HCL	Phentermine & Comb.	2820040130
WL	55175507806	PHENTERMINE HCL	Phentermine & Comb.	2820040130
WL	55175508003	ADIPEX-P	Phentermine & Comb.	2820040130
WL	55175508009	ADIPEX-P	Phentermine & Comb.	2820040130
WL	55289018030	FASTIN	Phentermine & Comb.	2820040130
WL	55289031307	PHENTERMINE HCL	Phentermine & Comb.	2820040130
WL	55289031314	PHENTERMINE HCL	Phentermine & Comb.	2820040130
WL	55289031316	PHENTERMINE HCL	Phentermine & Comb.	2820040130
WL	55289031321	PHENTERMINE HCL	Phentermine & Comb.	2820040130
WL	55289031328	PHENTERMINE HCL	Phentermine & Comb.	2820040130
WL	55289031330	PHENTERMINE HCL	Phentermine & Comb.	2820040130
WL	55289031360	PHENTERMINE HCL	Phentermine & Comb.	2820040130
WL	55289037930	ADIPEX-P	Phentermine & Comb.	2820040130
WL	55289043330	TOPAMAX	Topiramate	2812920070
WL	55289049730	TOPAMAX	Topiramate	2812920070
WL	55289062407	PHENTERMINE HCL	Phentermine & Comb.	2820040130
WL	55289062414	PHENTERMINE HCL	Phentermine & Comb.	2820040130
WL	55289062428	PHENTERMINE HCL	Phentermine & Comb.	2820040130
WL	55289062430	PHENTERMINE HCL	Phentermine & Comb.	2820040130
WL	55289062460	PHENTERMINE HCL	Phentermine & Comb.	2820040130
WL	55289069907	PHENTERMINE	Phentermine & Comb.	2820040130
WL	55289069914	PHENTERMINE	Phentermine & Comb.	2820040130
WL	55289069960	PHENTERMINE	Phentermine & Comb.	2820040130
WL	55289070107	PHENTERMINE HCL	Phentermine & Comb.	2820040130
WL	55289070114	PHENTERMINE HCL	Phentermine & Comb.	2820040130
WL	55289070115	PHENTERMINE HCL	Phentermine & Comb.	2820040130
WL	55289070121	PHENTERMINE HCL	Phentermine & Comb.	2820040130
WL	55289070128	PHENTERMINE HCL	Phentermine & Comb.	2820040130
WL	55289070130	PHENTERMINE HCL	Phentermine & Comb.	2820040130
WL	55289070132	PHENTERMINE HCL	Phentermine & Comb.	2820040130
WL	55289070142	PHENTERMINE HCL	Phentermine & Comb.	2820040130
WL	55289070145	PHENTERMINE HCL	Phentermine & Comb.	2820040130
WL	55289070156	PHENTERMINE HCL	Phentermine & Comb.	2820040130
WL	55289070160	PHENTERMINE HCL	Phentermine & Comb.	2820040130
WL	55289070190	PHENTERMINE HCL	Phentermine & Comb.	2820040130
WL	55289070198	PHENTERMINE HCL	Phentermine & Comb.	2820040130
WL	55289073115	IONAMIN	Phentermine & Comb.	2820040130
WL	55289073130	IONAMIN	Phentermine & Comb.	2820040130
WL	55289079107	PHENTERMINE HCL	Phentermine & Comb.	2820040130
WL	55289079114	PHENTERMINE HCL	Phentermine & Comb.	2820040130
WL	55289079115	PHENTERMINE HCL	Phentermine & Comb.	2820040130
WL	55289079121	PHENTERMINE HCL	Phentermine & Comb.	2820040130
WL	55289079128	PHENTERMINE HCL	Phentermine & Comb.	2820040130
WL	55289079130	PHENTERMINE HCL	Phentermine & Comb.	2820040130
WL	55289079160	PHENTERMINE HCL	Phentermine & Comb.	2820040130
WL	55289080107	PHENTERMINE HCL	Phentermine & Comb.	2820040130
WL	55289080114	PHENTERMINE HCL	Phentermine & Comb.	2820040130
WL	55289080160	PHENTERMINE HCL	Phentermine & Comb.	2820040130
WL	55289080307	PHENTERMINE HCL	Phentermine & Comb.	2820040130
WL	55289080314	PHENTERMINE HCL	Phentermine & Comb.	2820040130
WL	55289080321	PHENTERMINE HCL	Phentermine & Comb.	2820040130
WL	55289080328	PHENTERMINE HCL	Phentermine & Comb.	2820040130
WL	55289080330	PHENTERMINE HCL	Phentermine & Comb.	2820040130
WL	55289080342	PHENTERMINE HCL	Phentermine & Comb.	2820040130
WL	55289080360	PHENTERMINE HCL	Phentermine & Comb.	2820040130
WL	55289080390	PHENTERMINE HCL	Phentermine & Comb.	2820040130
WL	55289086507	PHENTERMINE HCL	Phentermine & Comb.	2820040130
WL	55289086514	PHENTERMINE HCL	Phentermine & Comb.	2820040130
WL	55289086515	PHENTERMINE HCL	Phentermine & Comb.	2820040130
WL	55289086521	PHENTERMINE HCL	Phentermine & Comb.	2820040130
WL	55289086528	PHENTERMINE HCL	Phentermine & Comb.	2820040130
WL	55289086530	PHENTERMINE HCL	Phentermine & Comb.	2820040130
WL	55289086560	PHENTERMINE HCL	Phentermine & Comb.	2820040130
WL	55289090130	TOPAMAX	Topiramate	2812920070
WL	55289098715	IONAMIN	Phentermine & Comb.	2820040130
WL	55700011707	PHENTERMINE HCL	Phentermine & Comb.	2820040130
WL	55700011714	PHENTERMINE HCL	Phentermine & Comb.	2820040130
WL	55700013460	TOPIRAMATE	Topiramate	2812920070
WL	55700017930	TOPIRAMATE	Topiramate	2812920070
WL	55700018330	TOPIRAMATE	Topiramate	2812920070
WL	55700018360	TOPIRAMATE	Topiramate	2812920070
WL	55700018390	TOPIRAMATE	Topiramate	2812920070
WL	55700021030	TOPIRAMATE	Topiramate	2812920070
WL	55700021060	TOPIRAMATE	Topiramate	2812920070
WL	55700021090	TOPIRAMATE	Topiramate	2812920070
WL	55700021730	TOPIRAMATE	Topiramate	2812920070
WL	55700021760	TOPIRAMATE	Topiramate	2812920070
WL	55700021790	TOPIRAMATE	Topiramate	2812920070
WL	55700022630	TOPIRAMATE	Topiramate	2812920070
WL	55700022660	TOPIRAMATE	Topiramate	2812920070
WL	55700022727	TOPIRAMATE	Topiramate	2812920070
WL	55700022730	TOPIRAMATE	Topiramate	2812920070
WL	55700022760	TOPIRAMATE	Topiramate	2812920070
WL	55700022790	TOPIRAMATE	Topiramate	2812920070
WL	55700022830	TOPIRAMATE	Topiramate	2812920070
WL	55700022860	TOPIRAMATE	Topiramate	2812920070
WL	55700022890	TOPIRAMATE	Topiramate	2812920070
WL	55700059627	TOPIRAMATE	Topiramate	2812920070
WL	55700059630	TOPIRAMATE	Topiramate	2812920070
WL	55700059660	TOPIRAMATE	Topiramate	2812920070
WL	55700059690	TOPIRAMATE	Topiramate	2812920070
WL	55700069130	TOPIRAMATE	Topiramate	2812920070
WL	55700069160	TOPIRAMATE	Topiramate	2812920070
WL	55700069190	TOPIRAMATE	Topiramate	2812920070
WL	55887008007	PHENTERMINE	Phentermine & Comb.	2820040130
WL	55887008030	PHENTERMINE	Phentermine & Comb.	2820040130
WL	55887008060	PHENTERMINE	Phentermine & Comb.	2820040130
WL	55887018630	TOPAMAX	Topiramate	2812920070
WL	55887018660	TOPAMAX	Topiramate	2812920070
WL	55887018690	TOPAMAX	Topiramate	2812920070
WL	55887048930	TOPAMAX	Topiramate	2812920070
WL	55887048960	TOPAMAX	Topiramate	2812920070
WL	55887048990	TOPAMAX	Topiramate	2812920070
WL	55887051720	TOPAMAX	Topiramate	2812920070
WL	55887051730	TOPAMAX	Topiramate	2812920070
WL	55887051760	TOPAMAX	Topiramate	2812920070
WL	55887051782	TOPAMAX	Topiramate	2812920070
WL	55887051790	TOPAMAX	Topiramate	2812920070
WL	55887071260	PHENTERMINE	Phentermine & Comb.	2820040130
WL	55887076207	PHENTERMINE	Phentermine & Comb.	2820040130
WL	55887076214	PHENTERMINE	Phentermine & Comb.	2820040130
WL	55887076215	PHENTERMINE	Phentermine & Comb.	2820040130
WL	55887076230	PHENTERMINE	Phentermine & Comb.	2820040130
WL	55887076260	PHENTERMINE	Phentermine & Comb.	2820040130
WL	55887084030	PHENTERMINE	Phentermine & Comb.	2820040130
WL	55887084045	PHENTERMINE	Phentermine & Comb.	2820040130
WL	55887084060	PHENTERMINE	Phentermine & Comb.	2820040130
WL	55887084090	PHENTERMINE	Phentermine & Comb.	2820040130
WL	55887089101	PHENTERMINE	Phentermine & Comb.	2820040130
WL	55887089130	PHENTERMINE HCL	Phentermine & Comb.	2820040130
WL	55887089160	PHENTERMINE HCL	Phentermine & Comb.	2820040130
WL	55887089182	PHENTERMINE HCL	Phentermine & Comb.	2820040130
WL	55887089190	PHENTERMINE HCL	Phentermine & Comb.	2820040130
WL	57844000901	ADIPEX-P	Phentermine & Comb.	2820040130
WL	57844000910	ADIPEX-P	Phentermine & Comb.	2820040130
WL	57844000926	ADIPEX-P	Phentermine & Comb.	2820040130
WL	57844000956	ADIPEX-P	Phentermine & Comb.	2820040130
WL	57844001901	ADIPEX-P	Phentermine & Comb.	2820040130
WL	57866018501	TOPAMAX	Topiramate	2812920070
WL	57866018502	TOPAMAX	Topiramate	2812920070
WL	57866019001	TOPAMAX	Topiramate	2812920070
WL	57866556102	TOPAMAX	Topiramate	2812920070
WL	57866902901	PHENTERMINE HCL	Phentermine & Comb.	2820040130
WL	57866903001	PHENTERMINE HCL	Phentermine & Comb.	2820040130
WL	58016004300	ADIPEX-P	Phentermine & Comb.	2820040130
WL	58016004330	ADIPEX-P	Phentermine & Comb.	2820040130
WL	58016004360	ADIPEX-P	Phentermine & Comb.	2820040130
WL	58016004390	ADIPEX-P	Phentermine & Comb.	2820040130
WL	58016004700	TOPAMAX	Topiramate	2812920070
WL	58016004730	TOPAMAX	Topiramate	2812920070
WL	58016004760	TOPAMAX	Topiramate	2812920070
WL	58016004790	TOPAMAX	Topiramate	2812920070
WL	58016031000	PHENTERMINE	Phentermine & Comb.	2820040130
WL	58016031030	PHENTERMINE	Phentermine & Comb.	2820040130
WL	58016031060	PHENTERMINE	Phentermine & Comb.	2820040130
WL	58016031090	PHENTERMINE	Phentermine & Comb.	2820040130
WL	58016047800	TOPAMAX	Topiramate	2812920070
WL	58016047810	TOPAMAX	Topiramate	2812920070
WL	58016047830	TOPAMAX	Topiramate	2812920070
WL	58016047840	TOPAMAX	Topiramate	2812920070
WL	58016047860	TOPAMAX	Topiramate	2812920070
WL	58016047890	TOPAMAX	Topiramate	2812920070
WL	58016062600	TOPAMAX	Topiramate	2812920070
WL	58016062630	TOPAMAX	Topiramate	2812920070
WL	58016062660	TOPAMAX	Topiramate	2812920070
WL	58016062690	TOPAMAX	Topiramate	2812920070
WL	58016081914	PHENTERMINE HCL	Phentermine & Comb.	2820040130
WL	58016081915	PHENTERMINE HCL	Phentermine & Comb.	2820040130
WL	58016081930	PHENTERMINE HCL	Phentermine & Comb.	2820040130
WL	58016081960	PHENTERMINE HCL	Phentermine & Comb.	2820040130
WL	58016086100	PHENTERMINE HCL	Phentermine & Comb.	2820040130
WL	58016086114	PHENTERMINE HCL	Phentermine & Comb.	2820040130
WL	58016086120	PHENTERMINE HCL	Phentermine & Comb.	2820040130
WL	58016086130	PHENTERMINE HCL	Phentermine & Comb.	2820040130
WL	58016086160	PHENTERMINE HCL	Phentermine & Comb.	2820040130
WL	58016086420	FASTIN	Phentermine & Comb.	2820040130
WL	58016096100	TOPAMAX	Topiramate	2812920070
WL	58016096130	TOPAMAX	Topiramate	2812920070
WL	58016096160	TOPAMAX	Topiramate	2812920070
WL	58016096190	TOPAMAX	Topiramate	2812920070
WL	58521033301	OBY-CAP	Phentermine & Comb.	2820040130
WL	58521033305	OBY-CAP	Phentermine & Comb.	2820040130
WL	58521056301	OBY-TRIM	Phentermine & Comb.	2820040130
WL	58521056310	OBY-TRIM	Phentermine & Comb.	2820040130
WL	58521056610	OBY-TRIM	Phentermine & Comb.	2820040130
WL	58521056710	OBY-TRIM	Phentermine & Comb.	2820040130
WL	58521056801	OBY-TRIM	Phentermine & Comb.	2820040130
WL	58521056810	OBY-TRIM	Phentermine & Comb.	2820040130
WL	58605050301	PRO-FAST SR	Phentermine & Comb.	2820040130
WL	58605050401	PRO-FAST SA	Phentermine & Comb.	2820040130
WL	58605050801	PRO-FAST HS	Phentermine & Comb.	2820040130
WL	59762103001	TOPIRAMATE	Topiramate	2812920070
WL	59762103101	TOPIRAMATE	Topiramate	2812920070
WL	59762103201	TOPIRAMATE	Topiramate	2812920070
WL	59762103301	TOPIRAMATE	Topiramate	2812920070
WL	60346008407	PHENTERMINE HCL	Phentermine & Comb.	2820040130
WL	60346008414	PHENTERMINE HCL	Phentermine & Comb.	2820040130
WL	60346008421	PHENTERMINE HCL	Phentermine & Comb.	2820040130
WL	60346008428	PHENTERMINE HCL	Phentermine & Comb.	2820040130
WL	60346008430	PHENTERMINE HCL	Phentermine & Comb.	2820040130
WL	60346010207	PHENTERMINE HCL	Phentermine & Comb.	2820040130
WL	60346010214	PHENTERMINE HCL	Phentermine & Comb.	2820040130
WL	60346010221	PHENTERMINE HCL	Phentermine & Comb.	2820040130
WL	60346010228	PHENTERMINE HCL	Phentermine & Comb.	2820040130
WL	60346010230	PHENTERMINE HCL	Phentermine & Comb.	2820040130
WL	60346013300	PHENTERMINE HCL	Phentermine & Comb.	2820040130
WL	60346013307	PHENTERMINE HCL	Phentermine & Comb.	2820040130
WL	60346013308	PHENTERMINE HCL	Phentermine & Comb.	2820040130
WL	60346013310	PHENTERMINE HCL	Phentermine & Comb.	2820040130
WL	60346013314	PHENTERMINE HCL	Phentermine & Comb.	2820040130
WL	60346013320	PHENTERMINE HCL	Phentermine & Comb.	2820040130
WL	60346013321	PHENTERMINE HCL	Phentermine & Comb.	2820040130
WL	60346013328	PHENTERMINE HCL	Phentermine & Comb.	2820040130
WL	60346013330	PHENTERMINE HCL	Phentermine & Comb.	2820040130
WL	60346013356	PHENTERMINE HCL	Phentermine & Comb.	2820040130
WL	60346013360	PHENTERMINE HCL	Phentermine & Comb.	2820040130
WL	60346013390	PHENTERMINE HCL	Phentermine & Comb.	2820040130
WL	60346021507	PHENTERMINE HCL	Phentermine & Comb.	2820040130
WL	60346021510	PHENTERMINE HCL	Phentermine & Comb.	2820040130
WL	60346021514	PHENTERMINE HCL	Phentermine & Comb.	2820040130
WL	60346021520	PHENTERMINE HCL	Phentermine & Comb.	2820040130
WL	60346021521	PHENTERMINE HCL	Phentermine & Comb.	2820040130
WL	60346021528	PHENTERMINE HCL	Phentermine & Comb.	2820040130
WL	60346021530	PHENTERMINE HCL	Phentermine & Comb.	2820040130
WL	60346021560	PHENTERMINE HCL	Phentermine & Comb.	2820040130
WL	60346034407	ADIPEX-P	Phentermine & Comb.	2820040130
WL	60346034414	ADIPEX-P	Phentermine & Comb.	2820040130
WL	60346042607	PHENTERMINE HCL	Phentermine & Comb.	2820040130
WL	60346042614	PHENTERMINE HCL	Phentermine & Comb.	2820040130
WL	60346042621	PHENTERMINE HCL	Phentermine & Comb.	2820040130
WL	60346042630	PHENTERMINE HCL	Phentermine & Comb.	2820040130
WL	60346076307	PHENTERMINE HCL	Phentermine & Comb.	2820040130
WL	60346076310	PHENTERMINE HCL	Phentermine & Comb.	2820040130
WL	60346076314	PHENTERMINE HCL	Phentermine & Comb.	2820040130
WL	60346076320	PHENTERMINE HCL	Phentermine & Comb.	2820040130
WL	60346076321	PHENTERMINE HCL	Phentermine & Comb.	2820040130
WL	60346076328	PHENTERMINE HCL	Phentermine & Comb.	2820040130
WL	60346076330	PHENTERMINE HCL	Phentermine & Comb.	2820040130
WL	60346076345	PHENTERMINE HCL	Phentermine & Comb.	2820040130
WL	60346076360	PHENTERMINE HCL	Phentermine & Comb.	2820040130
WL	60346076390	PHENTERMINE HCL	Phentermine & Comb.	2820040130
WL	60429052330	PHENTERMINE HCL	Phentermine & Comb.	2820040130
WL	60429076905	TOPIRAMATE	Topiramate	2812920070
WL	60429076910	TOPIRAMATE	Topiramate	2812920070
WL	60429076960	TOPIRAMATE	Topiramate	2812920070
WL	60429077005	TOPIRAMATE	Topiramate	2812920070
WL	60429077010	TOPIRAMATE	Topiramate	2812920070
WL	60429077060	TOPIRAMATE	Topiramate	2812920070
WL	60429077105	TOPIRAMATE	Topiramate	2812920070
WL	60429077110	TOPIRAMATE	Topiramate	2812920070
WL	60429077160	TOPIRAMATE	Topiramate	2812920070
WL	60429077205	TOPIRAMATE	Topiramate	2812920070
WL	60429077210	TOPIRAMATE	Topiramate	2812920070
WL	60429077260	TOPIRAMATE	Topiramate	2812920070
WL	60505276005	TOPIRAMATE	Topiramate	2812920070
WL	60505276006	TOPIRAMATE	Topiramate	2812920070
WL	60505276105	TOPIRAMATE	Topiramate	2812920070
WL	60505276106	TOPIRAMATE	Topiramate	2812920070
WL	60505276205	TOPIRAMATE	Topiramate	2812920070
WL	60505276206	TOPIRAMATE	Topiramate	2812920070
WL	60505276305	TOPIRAMATE	Topiramate	2812920070
WL	60505276306	TOPIRAMATE	Topiramate	2812920070
WL	60687010832	TOPIRAMATE	Topiramate	2812920070
WL	60687010833	TOPIRAMATE	Topiramate	2812920070
WL	60760009460	TOPIRAMATE	Topiramate	2812920070
WL	60760009490	TOPIRAMATE	Topiramate	2812920070
WL	60760027890	TOPIRAMATE	Topiramate	2812920070
WL	60760027960	TOPIRAMATE	Topiramate	2812920070
WL	60760027990	TOPIRAMATE	Topiramate	2812920070
WL	60760028060	TOPIRAMATE	Topiramate	2812920070
WL	60760063930	TOPAMAX	Topiramate	2812920070
WL	60760063960	TOPAMAX	Topiramate	2812920070
WL	60760063990	TOPAMAX	Topiramate	2812920070
WL	60760064130	TOPAMAX	Topiramate	2812920070
WL	60760064160	TOPAMAX	Topiramate	2812920070
WL	60760064190	TOPAMAX	Topiramate	2812920070
WL	60793000901	PHENTERMINE HCL	Phentermine & Comb.	2820040130
WL	61919017260	TOPIRAMATE	Topiramate	2812920070
WL	61919017272	TOPIRAMATE	Topiramate	2812920070
WL	61919017290	TOPIRAMATE	Topiramate	2812920070
WL	61919018530	TOPIRAMATE	Topiramate	2812920070
WL	61919018560	TOPIRAMATE	Topiramate	2812920070
WL	61919018630	PHENTERMINE HCL	Phentermine & Comb.	2820040130
WL	61919018660	PHENTERMINE HCL	Phentermine & Comb.	2820040130
WL	61919018960	TOPIRAMATE	Topiramate	2812920070
WL	61919019030	TOPIRAMATE	Topiramate	2812920070
WL	61919019060	TOPIRAMATE	Topiramate	2812920070
WL	61919019090	TOPIRAMATE	Topiramate	2812920070
WL	61919021260	TOPIRAMATE	Topiramate	2812920070
WL	61919021360	TOPIRAMATE	Topiramate	2812920070
WL	61919021372	TOPIRAMATE	Topiramate	2812920070
WL	61919021390	TOPIRAMATE	Topiramate	2812920070
WL	61919031630	PHENTERMINE HCL	Phentermine & Comb.	2820040130
WL	61919031830	TOPIRAMATE	Topiramate	2812920070
WL	61919031860	TOPIRAMATE	Topiramate	2812920070
WL	61919036960	TOPIRAMATE	Topiramate	2812920070
WL	61919043930	TOPAMAX	Topiramate	2812920070
WL	61919067930	TOPIRAMATE	Topiramate	2812920070
WL	61919067960	TOPIRAMATE	Topiramate	2812920070
WL	61919067990	TOPIRAMATE	Topiramate	2812920070
WL	61919069130	TOPIRAMATE	Topiramate	2812920070
WL	61919069160	TOPIRAMATE	Topiramate	2812920070
WL	61919081730	TOPIRAMATE	Topiramate	2812920070
WL	61919081760	TOPIRAMATE	Topiramate	2812920070
WL	61919081790	TOPIRAMATE	Topiramate	2812920070
WL	61919082360	TOPIRAMATE	Topiramate	2812920070
WL	61919082430	TOPIRAMATE	Topiramate	2812920070
WL	61919082460	TOPIRAMATE	Topiramate	2812920070
WL	61919082490	TOPIRAMATE	Topiramate	2812920070
WL	61919082530	TOPIRAMATE	Topiramate	2812920070
WL	61919082560	TOPIRAMATE	Topiramate	2812920070
WL	61919082590	TOPIRAMATE	Topiramate	2812920070
WL	61919086530	PHENTERMINE HCL	Phentermine & Comb.	2820040130
WL	61919088330	TOPIRAMATE	Topiramate	2812920070
WL	61919088372	TOPIRAMATE	Topiramate	2812920070
WL	62541020130	QSYMIA	Phentermine & Comb.	2820040130
WL	62541020230	QSYMIA	Phentermine & Comb.	2820040130
WL	62541020330	QSYMIA	Phentermine & Comb.	2820040130
WL	62541020430	QSYMIA	Phentermine & Comb.	2820040130
WL	62682702500	PHENTERMINE HCL	Phentermine & Comb.	2820040130
WL	62682702501	PHENTERMINE HCL	Phentermine & Comb.	2820040130
WL	62682702502	PHENTERMINE HCL	Phentermine & Comb.	2820040130
WL	62682702503	PHENTERMINE HCL	Phentermine & Comb.	2820040130
WL	62682702504	PHENTERMINE HCL	Phentermine & Comb.	2820040130
WL	62682702505	PHENTERMINE HCL	Phentermine & Comb.	2820040130
WL	62682702506	PHENTERMINE HCL	Phentermine & Comb.	2820040130
WL	62682702507	PHENTERMINE HCL	Phentermine & Comb.	2820040130
WL	62682702508	PHENTERMINE HCL	Phentermine & Comb.	2820040130
WL	62682702509	PHENTERMINE HCL	Phentermine & Comb.	2820040130
WL	62682703601	IONAMIN	Phentermine & Comb.	2820040130
WL	62682703602	IONAMIN	Phentermine & Comb.	2820040130
WL	62682703701	IONAMIN	Phentermine & Comb.	2820040130
WL	62682704202	PHENTERMINE HCL	Phentermine & Comb.	2820040130
WL	62682704204	PHENTERMINE HCL	Phentermine & Comb.	2820040130
WL	62756070713	TOPIRAMATE	Topiramate	2812920070
WL	62756070786	TOPIRAMATE	Topiramate	2812920070
WL	62756071013	TOPIRAMATE	Topiramate	2812920070
WL	62756071086	TOPIRAMATE	Topiramate	2812920070
WL	62756071113	TOPIRAMATE	Topiramate	2812920070
WL	62756071186	TOPIRAMATE	Topiramate	2812920070
WL	62756071213	TOPIRAMATE	Topiramate	2812920070
WL	62756071286	TOPIRAMATE	Topiramate	2812920070
WL	63187006030	TOPIRAMATE	Topiramate	2812920070
WL	63187011830	TOPIRAMATE	Topiramate	2812920070
WL	63187011860	TOPIRAMATE	Topiramate	2812920070
WL	63187022830	TOPIRAMATE	Topiramate	2812920070
WL	63187022890	TOPIRAMATE	Topiramate	2812920070
WL	63187023090	TOPIRAMATE	Topiramate	2812920070
WL	63187028360	TOPIRAMATE	Topiramate	2812920070
WL	63187047960	TOPIRAMATE	Topiramate	2812920070
WL	63187051207	PHENTERMINE HCL	Phentermine & Comb.	2820040130
WL	63187069630	TOPIRAMATE	Topiramate	2812920070
WL	63187069660	TOPIRAMATE	Topiramate	2812920070
WL	63187069690	TOPIRAMATE	Topiramate	2812920070
WL	63187075807	TOPIRAMATE	Topiramate	2812920070
WL	63187075830	TOPIRAMATE	Topiramate	2812920070
WL	63187075890	TOPIRAMATE	Topiramate	2812920070
WL	63187077330	TOPIRAMATE	Topiramate	2812920070
WL	63187077360	TOPIRAMATE	Topiramate	2812920070
WL	63187080015	PHENTERMINE HCL	Phentermine & Comb.	2820040130
WL	63187080030	PHENTERMINE HCL	Phentermine & Comb.	2820040130
WL	63187080190	TOPIRAMATE	Topiramate	2812920070
WL	63187098730	PHENTERMINE HCL	Phentermine & Comb.	2820040130
WL	63275995905	PHENTERMINE HCL	Bulk Compounding Ingredient	9601010128
WL	63275995909	PHENTERMINE HCL	Bulk Compounding Ingredient	9601010128
WL	63307049011	TOPIRAMATE	Bulk Compounding Ingredient	9601010128
WL	63307049015	TOPIRAMATE	Bulk Compounding Ingredient	9601010128
WL	63370096525	PHENTERMINE HCL	Bulk Compounding Ingredient	9601010128
WL	63370096535	PHENTERMINE HCL	Bulk Compounding Ingredient	9601010128
WL	63370096550	PHENTERMINE HCL	Bulk Compounding Ingredient	9601010128
WL	63629158401	PHENTERMINE	Phentermine & Comb.	2820040130
WL	63629158402	PHENTERMINE	Phentermine & Comb.	2820040130
WL	63629158403	PHENTERMINE	Phentermine & Comb.	2820040130
WL	63629158404	PHENTERMINE	Phentermine & Comb.	2820040130
WL	63629158405	PHENTERMINE	Phentermine & Comb.	2820040130
WL	63629158406	PHENTERMINE HCL	Phentermine & Comb.	2820040130
WL	63629158407	PHENTERMINE HCL	Phentermine & Comb.	2820040130
WL	63629158408	PHENTERMINE HCL	Phentermine & Comb.	2820040130
WL	63629158409	PHENTERMINE HCL	Phentermine & Comb.	2820040130
WL	63629294901	PHENTERMINE	Phentermine & Comb.	2820040130
WL	63629294902	PHENTERMINE	Phentermine & Comb.	2820040130
WL	63629294903	PHENTERMINE	Phentermine & Comb.	2820040130
WL	63629294904	PHENTERMINE	Phentermine & Comb.	2820040130
WL	63629294905	PHENTERMINE HCL	Phentermine & Comb.	2820040130
WL	63629294906	PHENTERMINE HCL	Phentermine & Comb.	2820040130
WL	63629294907	PHENTERMINE HCL	Phentermine & Comb.	2820040130
WL	63629294908	PHENTERMINE HCL	Phentermine & Comb.	2820040130
WL	63629294909	PHENTERMINE HCL	Phentermine & Comb.	2820040130
WL	63629295001	PHENTERMINE	Phentermine & Comb.	2820040130
WL	63629295002	PHENTERMINE	Phentermine & Comb.	2820040130
WL	63629295003	PHENTERMINE	Phentermine & Comb.	2820040130
WL	63629295004	PHENTERMINE	Phentermine & Comb.	2820040130
WL	63629295005	PHENTERMINE HCL	Phentermine & Comb.	2820040130
WL	63629295006	PHENTERMINE HCL	Phentermine & Comb.	2820040130
WL	63629321101	PHENTERMINE HCL	Phentermine & Comb.	2820040130
WL	63629321102	PHENTERMINE HCL	Phentermine & Comb.	2820040130
WL	63629321103	PHENTERMINE HCL	Phentermine & Comb.	2820040130
WL	63629321104	PHENTERMINE HCL	Phentermine & Comb.	2820040130
WL	63629321105	PHENTERMINE HCL	Phentermine & Comb.	2820040130
WL	63629321106	PHENTERMINE HCL	Phentermine & Comb.	2820040130
WL	63629321107	PHENTERMINE HCL	Phentermine & Comb.	2820040130
WL	63629321108	PHENTERMINE HCL	Phentermine & Comb.	2820040130
WL	63629329401	TOPIRAMATE	Topiramate	2812920070
WL	63629329402	TOPIRAMATE	Topiramate	2812920070
WL	63629329403	TOPIRAMATE	Topiramate	2812920070
WL	63629329404	TOPIRAMATE	Topiramate	2812920070
WL	63629329405	TOPIRAMATE	Topiramate	2812920070
WL	63629329406	TOPIRAMATE	Topiramate	2812920070
WL	63629329407	TOPIRAMATE	Topiramate	2812920070
WL	63629332101	TOPAMAX	Topiramate	2812920070
WL	63629332102	TOPAMAX	Topiramate	2812920070
WL	63629332103	TOPAMAX	Topiramate	2812920070
WL	63629336501	TOPAMAX	Topiramate	2812920070
WL	63629336502	TOPAMAX	Topiramate	2812920070
WL	63629336503	TOPAMAX	Topiramate	2812920070
WL	63629336504	TOPAMAX	Topiramate	2812920070
WL	63629336505	TOPAMAX	Topiramate	2812920070
WL	63629399401	TOPIRAMATE	Topiramate	2812920070
WL	63629399402	TOPIRAMATE	Topiramate	2812920070
WL	63629399403	TOPIRAMATE	Topiramate	2812920070
WL	63629399404	TOPIRAMATE	Topiramate	2812920070
WL	63629399405	TOPIRAMATE	Topiramate	2812920070
WL	63629399406	TOPIRAMATE	Topiramate	2812920070
WL	63629399407	TOPIRAMATE	Topiramate	2812920070
WL	63629399408	TOPIRAMATE	Topiramate	2812920070
WL	63629399409	TOPIRAMATE	Topiramate	2812920070
WL	63629399501	TOPIRAMATE	Topiramate	2812920070
WL	63629399502	TOPIRAMATE	Topiramate	2812920070
WL	63629399503	TOPIRAMATE	Topiramate	2812920070
WL	63629399504	TOPIRAMATE	Topiramate	2812920070
WL	63629399505	TOPIRAMATE	Topiramate	2812920070
WL	63629399506	TOPIRAMATE	Topiramate	2812920070
WL	63629399507	TOPIRAMATE	Topiramate	2812920070
WL	63629399508	TOPIRAMATE	Topiramate	2812920070
WL	63629438501	PHENTERMINE HCL	Phentermine & Comb.	2820040130
WL	63629438502	PHENTERMINE HCL	Phentermine & Comb.	2820040130
WL	63629438503	PHENTERMINE HCL	Phentermine & Comb.	2820040130
WL	63629438504	PHENTERMINE HCL	Phentermine & Comb.	2820040130
WL	63629438505	PHENTERMINE HCL	Phentermine & Comb.	2820040130
WL	63629438506	PHENTERMINE HCL	Phentermine & Comb.	2820040130
WL	63629456101	PHENTERMINE HCL	Phentermine & Comb.	2820040130
WL	63629456102	PHENTERMINE HCL	Phentermine & Comb.	2820040130
WL	63629456103	PHENTERMINE HCL	Phentermine & Comb.	2820040130
WL	63629477801	PHENTERMINE HCL	Phentermine & Comb.	2820040130
WL	63629477802	PHENTERMINE HCL	Phentermine & Comb.	2820040130
WL	63629477803	PHENTERMINE HCL	Phentermine & Comb.	2820040130
WL	63629477804	PHENTERMINE HCL	Phentermine & Comb.	2820040130
WL	63629477805	PHENTERMINE HCL	Phentermine & Comb.	2820040130
WL	63629477806	PHENTERMINE HCL	Phentermine & Comb.	2820040130
WL	63629477807	PHENTERMINE HCL	Phentermine & Comb.	2820040130
WL	63629477808	PHENTERMINE HCL	Phentermine & Comb.	2820040130
WL	63629477809	PHENTERMINE HCL	Phentermine & Comb.	2820040130
WL	63629494701	TOPIRAMATE	Topiramate	2812920070
WL	63629494702	TOPIRAMATE	Topiramate	2812920070
WL	63874026001	PHENTERMINE	Phentermine & Comb.	2820040130
WL	63874026002	PHENTERMINE	Phentermine & Comb.	2820040130
WL	63874026007	PHENTERMINE	Phentermine & Comb.	2820040130
WL	63874026014	PHENTERMINE	Phentermine & Comb.	2820040130
WL	63874026020	PHENTERMINE	Phentermine & Comb.	2820040130
WL	63874026030	PHENTERMINE	Phentermine & Comb.	2820040130
WL	63874026050	PHENTERMINE	Phentermine & Comb.	2820040130
WL	63874027001	PHENTERMINE HCL	Phentermine & Comb.	2820040130
WL	63874027007	PHENTERMINE HCL	Phentermine & Comb.	2820040130
WL	63874027030	PHENTERMINE HCL	Phentermine & Comb.	2820040130
WL	63874027101	PHENTERMINE HCL	Phentermine & Comb.	2820040130
WL	63874027107	PHENTERMINE HCL	Phentermine & Comb.	2820040130
WL	63874027114	PHENTERMINE HCL	Phentermine & Comb.	2820040130
WL	63874027115	PHENTERMINE HCL	Phentermine & Comb.	2820040130
WL	63874027130	PHENTERMINE HCL	Phentermine & Comb.	2820040130
WL	63874028201	PHENTERMINE HCL	Phentermine & Comb.	2820040130
WL	63874028202	PHENTERMINE HCL	Phentermine & Comb.	2820040130
WL	63874028210	PHENTERMINE HCL	Phentermine & Comb.	2820040130
WL	63874028214	PHENTERMINE HCL	Phentermine & Comb.	2820040130
WL	63874028215	PHENTERMINE HCL	Phentermine & Comb.	2820040130
WL	63874028230	PHENTERMINE HCL	Phentermine & Comb.	2820040130
WL	63874112806	TOPAMAX	Topiramate	2812920070
WL	64727915108	PHENTRIDE	Phentermine & Comb.	2820040130
WL	64727915208	PHENTRIDE	Phentermine & Comb.	2820040130
WL	64727915308	PHENTRIDE	Phentermine & Comb.	2820040130
WL	64980019001	PHENTERMINE HCL	Phentermine & Comb.	2820040130
WL	64980019003	PHENTERMINE HCL	Phentermine & Comb.	2820040130
WL	64980019010	PHENTERMINE HCL	Phentermine & Comb.	2820040130
WL	65862017160	TOPIRAMATE	Topiramate	2812920070
WL	65862017260	TOPIRAMATE	Topiramate	2812920070
WL	65862017360	TOPIRAMATE	Topiramate	2812920070
WL	65862017460	TOPIRAMATE	Topiramate	2812920070
WL	65893040002	PHENTERMINE HCL	Bulk Compounding Ingredient	9601010128
WL	65893040010	PHENTERMINE HCL	Bulk Compounding Ingredient	9601010128
WL	65893040011	PHENTERMINE HCL	Bulk Compounding Ingredient	9601010128
WL	65893040050	PHENTERMINE HCL	Bulk Compounding Ingredient	9601010128
WL	66267016607	PHENTERMINE HCL	Phentermine & Comb.	2820040130
WL	66267016630	PHENTERMINE HCL	Phentermine & Comb.	2820040130
WL	66267016645	PHENTERMINE HCL	Phentermine & Comb.	2820040130
WL	66267016660	PHENTERMINE HCL	Phentermine & Comb.	2820040130
WL	66267016690	PHENTERMINE HCL	Phentermine & Comb.	2820040130
WL	66267130106	TOPIRAMATE	Topiramate	2812920070
WL	66267130206	TOPAMAX	Topiramate	2812920070
WL	66336013307	PHENTERMINE HCL	Phentermine & Comb.	2820040130
WL	66336013314	PHENTERMINE HCL	Phentermine & Comb.	2820040130
WL	66336013321	PHENTERMINE HCL	Phentermine & Comb.	2820040130
WL	66336013328	PHENTERMINE HCL	Phentermine & Comb.	2820040130
WL	66336013330	PHENTERMINE HCL	Phentermine & Comb.	2820040130
WL	66336018507	PHENTERMINE HCL	Phentermine & Comb.	2820040130
WL	66336018514	PHENTERMINE HCL	Phentermine & Comb.	2820040130
WL	66336018521	PHENTERMINE HCL	Phentermine & Comb.	2820040130
WL	66336018528	PHENTERMINE HCL	Phentermine & Comb.	2820040130
WL	66336018530	PHENTERMINE HCL	Phentermine & Comb.	2820040130
WL	66336018542	PHENTERMINE HCL	Phentermine & Comb.	2820040130
WL	66336034407	PHENTERMINE	Phentermine & Comb.	2820040130
WL	66336034414	PHENTERMINE	Phentermine & Comb.	2820040130
WL	66336034428	PHENTERMINE	Phentermine & Comb.	2820040130
WL	66336034430	PHENTERMINE	Phentermine & Comb.	2820040130
WL	66336034445	PHENTERMINE HCL	Phentermine & Comb.	2820040130
WL	66336034456	PHENTERMINE	Phentermine & Comb.	2820040130
WL	66336034460	PHENTERMINE HCL	Phentermine & Comb.	2820040130
WL	66336034484	PHENTERMINE	Phentermine & Comb.	2820040130
WL	66336042630	PHENTERMINE HCL	Phentermine & Comb.	2820040130
WL	66336076307	PHENTERMINE HCL	Phentermine & Comb.	2820040130
WL	66336076314	PHENTERMINE HCL	Phentermine & Comb.	2820040130
WL	66336076321	PHENTERMINE HCL	Phentermine & Comb.	2820040130
WL	66336076328	PHENTERMINE HCL	Phentermine & Comb.	2820040130
WL	66336076330	PHENTERMINE HCL	Phentermine & Comb.	2820040130
WL	66336083930	ADIPEX	Phentermine & Comb.	2820040130
WL	67253075110	TOPIRAMATE	Topiramate	2812920070
WL	67253075111	TOPIRAMATE	Topiramate	2812920070
WL	67253075210	TOPIRAMATE	Topiramate	2812920070
WL	67253075211	TOPIRAMATE	Topiramate	2812920070
WL	67253075310	TOPIRAMATE	Topiramate	2812920070
WL	67253075311	TOPIRAMATE	Topiramate	2812920070
WL	67253075410	TOPIRAMATE	Topiramate	2812920070
WL	68071018130	TOPIRAMATE	Topiramate	2812920070
WL	68071032030	TOPAMAX	Topiramate	2812920070
WL	68071080830	TOPIRAMATE	Topiramate	2812920070
WL	68071080860	TOPIRAMATE	Topiramate	2812920070
WL	68071081030	TOPIRAMATE	Topiramate	2812920070
WL	68071081130	TOPIRAMATE	Topiramate	2812920070
WL	68071081160	TOPIRAMATE	Topiramate	2812920070
WL	68071081190	TOPIRAMATE	Topiramate	2812920070
WL	68071081330	TOPIRAMATE	Topiramate	2812920070
WL	68084034201	TOPIRAMATE	Topiramate	2812920070
WL	68084034211	TOPIRAMATE	Topiramate	2812920070
WL	68084034321	TOPIRAMATE	Topiramate	2812920070
WL	68084034401	TOPIRAMATE	Topiramate	2812920070
WL	68084034411	TOPIRAMATE	Topiramate	2812920070
WL	68084034511	TOPIRAMATE	Topiramate	2812920070
WL	68084034521	TOPIRAMATE	Topiramate	2812920070
WL	68084097011	PHENTERMINE HCL	Phentermine & Comb.	2820040130
WL	68084097021	PHENTERMINE HCL	Phentermine & Comb.	2820040130
WL	68115027714	PHENTERMINE HCL	Phentermine & Comb.	2820040130
WL	68115027730	PHENTERMINE HCL	Phentermine & Comb.	2820040130
WL	68115027814	PHENTERMINE HCL	Phentermine & Comb.	2820040130
WL	68115027830	PHENTERMINE HCL	Phentermine & Comb.	2820040130
WL	68115027900	PHENTERMINE HCL	Phentermine & Comb.	2820040130
WL	68115027930	PHENTERMINE HCL	Phentermine & Comb.	2820040130
WL	68115028030	PHENTERMINE HCL	Phentermine & Comb.	2820040130
WL	68115045615	TOPAMAX	Topiramate	2812920070
WL	68115045630	TOPAMAX	Topiramate	2812920070
WL	68115075700	IONAMIN	Phentermine & Comb.	2820040130
WL	68115091060	TOPAMAX	Topiramate	2812920070
WL	68115091860	TOPAMAX	Topiramate	2812920070
WL	68115092760	TOPAMAX	Topiramate	2812920070
WL	68258300001	TOPIRAMATE	Topiramate	2812920070
WL	68258300002	TOPIRAMATE	Topiramate	2812920070
WL	68258300003	TOPIRAMATE	Topiramate	2812920070
WL	68258300004	TOPIRAMATE	Topiramate	2812920070
WL	68258300009	TOPIRAMATE	Topiramate	2812920070
WL	68258300101	TOPIRAMATE	Topiramate	2812920070
WL	68258300103	TOPIRAMATE	Topiramate	2812920070
WL	68258300109	TOPIRAMATE	Topiramate	2812920070
WL	68258300201	TOPIRAMATE	Topiramate	2812920070
WL	68258705606	TOPIRAMATE	Topiramate	2812920070
WL	68258705706	TOPIRAMATE	Topiramate	2812920070
WL	68258715603	TOPIRAMATE	Topiramate	2812920070
WL	68258715609	TOPIRAMATE	Topiramate	2812920070
WL	68258715909	TOPIRAMATE	Topiramate	2812920070
WL	68382000414	TOPIRAMATE	Topiramate	2812920070
WL	68382000514	TOPIRAMATE	Topiramate	2812920070
WL	68382013805	TOPIRAMATE	Topiramate	2812920070
WL	68382013814	TOPIRAMATE	Topiramate	2812920070
WL	68382013905	TOPIRAMATE	Topiramate	2812920070
WL	68382013914	TOPIRAMATE	Topiramate	2812920070
WL	68382014005	TOPIRAMATE	Topiramate	2812920070
WL	68382014014	TOPIRAMATE	Topiramate	2812920070
WL	68382014105	TOPIRAMATE	Topiramate	2812920070
WL	68382014114	TOPIRAMATE	Topiramate	2812920070
WL	68387055512	TOPAMAX	Topiramate	2812920070
WL	68387055560	TOPAMAX	Topiramate	2812920070
WL	68387055630	TOPAMAX	Topiramate	2812920070
WL	68387055890	TOPIRAMATE	Topiramate	2812920070
WL	68387055930	TOPIRAMATE	Topiramate	2812920070
WL	68387055960	TOPIRAMATE	Topiramate	2812920070
WL	68387055990	TOPIRAMATE	Topiramate	2812920070
WL	68387056060	TOPIRAMATE	Topiramate	2812920070
WL	68387056090	TOPIRAMATE	Topiramate	2812920070
WL	68387069030	PHENTERMINE HCL	Phentermine & Comb.	2820040130
WL	68462010810	TOPIRAMATE	Topiramate	2812920070
WL	68462010860	TOPIRAMATE	Topiramate	2812920070
WL	68462010910	TOPIRAMATE	Topiramate	2812920070
WL	68462010960	TOPIRAMATE	Topiramate	2812920070
WL	68462011010	TOPIRAMATE	Topiramate	2812920070
WL	68462011060	TOPIRAMATE	Topiramate	2812920070
WL	68462015310	TOPIRAMATE	Topiramate	2812920070
WL	68462015360	TOPIRAMATE	Topiramate	2812920070
WL	68645048554	PHENTERMINE HCL	Phentermine & Comb.	2820040130
WL	68788735101	TOPIRAMATE	Topiramate	2812920070
WL	68788735103	TOPIRAMATE	Topiramate	2812920070
WL	68788735105	TOPIRAMATE	Topiramate	2812920070
WL	68788735106	TOPIRAMATE	Topiramate	2812920070
WL	68788735109	TOPIRAMATE	Topiramate	2812920070
WL	69097012203	TOPIRAMATE	Topiramate	2812920070
WL	69097012212	TOPIRAMATE	Topiramate	2812920070
WL	69097012215	TOPIRAMATE	Topiramate	2812920070
WL	69097012303	TOPIRAMATE	Topiramate	2812920070
WL	69097012312	TOPIRAMATE	Topiramate	2812920070
WL	69097012315	TOPIRAMATE	Topiramate	2812920070
WL	69097012403	TOPIRAMATE	Topiramate	2812920070
WL	69097012412	TOPIRAMATE	Topiramate	2812920070
WL	69097012415	TOPIRAMATE	Topiramate	2812920070
WL	69097012503	TOPIRAMATE	Topiramate	2812920070
WL	69097012512	TOPIRAMATE	Topiramate	2812920070
WL	69097012515	TOPIRAMATE	Topiramate	2812920070
WL	69097081603	TOPIRAMATE	Topiramate	2812920070
WL	69097081615	TOPIRAMATE	Topiramate	2812920070
WL	69097081703	TOPIRAMATE	Topiramate	2812920070
WL	69097081715	TOPIRAMATE	Topiramate	2812920070
WL	69097081803	TOPIRAMATE	Topiramate	2812920070
WL	69097081815	TOPIRAMATE	Topiramate	2812920070
WL	69097081903	TOPIRAMATE	Topiramate	2812920070
WL	69097081915	TOPIRAMATE	Topiramate	2812920070
WL	69315020101	PHENTERMINE HCL	Phentermine & Comb.	2820040130
WL	69315020103	PHENTERMINE HCL	Phentermine & Comb.	2820040130
WL	69315020110	PHENTERMINE HCL	Phentermine & Comb.	2820040130
WL	69315020201	PHENTERMINE HCL	Phentermine & Comb.	2820040130
WL	69315020210	PHENTERMINE HCL	Phentermine & Comb.	2820040130
WL	69315020301	PHENTERMINE HCL	Phentermine & Comb.	2820040130
WL	69315020310	PHENTERMINE HCL	Phentermine & Comb.	2820040130
WL	69315020401	PHENTERMINE HCL	Phentermine & Comb.	2820040130
WL	69315020403	PHENTERMINE HCL	Phentermine & Comb.	2820040130
WL	69315020410	PHENTERMINE HCL	Phentermine & Comb.	2820040130
WL	70934013330	TOPIRAMATE	Topiramate	2812920070
WL	70934014930	TOPIRAMATE	Topiramate	2812920070
WL	71205019590	TOPIRAMATE	Topiramate	2812920070
WL	71205020230	TOPIRAMATE	Topiramate	2812920070
WL	71205021430	TOPIRAMATE	Topiramate	2812920070
WL	71205021460	TOPIRAMATE	Topiramate	2812920070
WL	71205021490	TOPIRAMATE	Topiramate	2812920070
WL	71205025030	PHENTERMINE HCL	Phentermine & Comb.	2820040130
WL	71335003000	PHENTERMINE HCL	Phentermine & Comb.	2820040130
WL	71335003001	PHENTERMINE HCL	Phentermine & Comb.	2820040130
WL	71335003002	PHENTERMINE HCL	Phentermine & Comb.	2820040130
WL	71335003003	PHENTERMINE HCL	Phentermine & Comb.	2820040130
WL	71335003004	PHENTERMINE HCL	Phentermine & Comb.	2820040130
WL	71335003005	PHENTERMINE HCL	Phentermine & Comb.	2820040130
WL	71335003006	PHENTERMINE HCL	Phentermine & Comb.	2820040130
WL	71335003007	PHENTERMINE HCL	Phentermine & Comb.	2820040130
WL	71335003008	PHENTERMINE HCL	Phentermine & Comb.	2820040130
WL	71335003009	PHENTERMINE HCL	Phentermine & Comb.	2820040130
WL	71335004701	TOPIRAMATE	Topiramate	2812920070
WL	71335004702	TOPIRAMATE	Topiramate	2812920070
WL	71335004703	TOPIRAMATE	Topiramate	2812920070
WL	71335004704	TOPIRAMATE	Topiramate	2812920070
WL	71335004705	TOPIRAMATE	Topiramate	2812920070
WL	71335016100	PHENTERMINE HCL	Phentermine & Comb.	2820040130
WL	71335016101	PHENTERMINE HCL	Phentermine & Comb.	2820040130
WL	71335016102	PHENTERMINE HCL	Phentermine & Comb.	2820040130
WL	71335016103	PHENTERMINE HCL	Phentermine & Comb.	2820040130
WL	71335016104	PHENTERMINE HCL	Phentermine & Comb.	2820040130
WL	71335016105	PHENTERMINE HCL	Phentermine & Comb.	2820040130
WL	71335016106	PHENTERMINE HCL	Phentermine & Comb.	2820040130
WL	71335016107	PHENTERMINE HCL	Phentermine & Comb.	2820040130
WL	71335016108	PHENTERMINE HCL	Phentermine & Comb.	2820040130
WL	71335016109	PHENTERMINE HCL	Phentermine & Comb.	2820040130
WL	71335032501	TOPIRAMATE	Topiramate	2812920070
WL	71335033701	TOPIRAMATE	Topiramate	2812920070
WL	71335033702	TOPIRAMATE	Topiramate	2812920070
WL	71335033703	TOPIRAMATE	Topiramate	2812920070
WL	71335033704	TOPIRAMATE	Topiramate	2812920070
WL	71335033705	TOPIRAMATE	Topiramate	2812920070
WL	71335033706	TOPIRAMATE	Topiramate	2812920070
WL	71335033707	TOPIRAMATE	Topiramate	2812920070
WL	71335035000	PHENTERMINE HCL	Phentermine & Comb.	2820040130
WL	71335035001	PHENTERMINE HCL	Phentermine & Comb.	2820040130
WL	71335035002	PHENTERMINE HCL	Phentermine & Comb.	2820040130
WL	71335035003	PHENTERMINE HCL	Phentermine & Comb.	2820040130
WL	71335035004	PHENTERMINE HCL	Phentermine & Comb.	2820040130
WL	71335035005	PHENTERMINE HCL	Phentermine & Comb.	2820040130
WL	71335035006	PHENTERMINE HCL	Phentermine & Comb.	2820040130
WL	71335035007	PHENTERMINE HCL	Phentermine & Comb.	2820040130
WL	71335035008	PHENTERMINE HCL	Phentermine & Comb.	2820040130
WL	71335035009	PHENTERMINE HCL	Phentermine & Comb.	2820040130
WL	71335035901	TOPIRAMATE	Topiramate	2812920070
WL	71335035902	TOPIRAMATE	Topiramate	2812920070
WL	71335035903	TOPIRAMATE	Topiramate	2812920070
WL	71335035904	TOPIRAMATE	Topiramate	2812920070
WL	71335035905	TOPIRAMATE	Topiramate	2812920070
WL	71335035906	TOPIRAMATE	Topiramate	2812920070
WL	71335035907	TOPIRAMATE	Topiramate	2812920070
WL	71335035908	TOPIRAMATE	Topiramate	2812920070
WL	71335035909	TOPIRAMATE	Topiramate	2812920070
WL	71335041901	PHENTERMINE HCL	Phentermine & Comb.	2820040130
WL	71335041902	PHENTERMINE HCL	Phentermine & Comb.	2820040130
WL	71335041903	PHENTERMINE HCL	Phentermine & Comb.	2820040130
WL	71335041904	PHENTERMINE HCL	Phentermine & Comb.	2820040130
WL	71335041905	PHENTERMINE HCL	Phentermine & Comb.	2820040130
WL	71335041906	PHENTERMINE HCL	Phentermine & Comb.	2820040130
WL	71335041907	PHENTERMINE HCL	Phentermine & Comb.	2820040130
WL	71335041908	PHENTERMINE HCL	Phentermine & Comb.	2820040130
WL	71335041909	PHENTERMINE HCL	Phentermine & Comb.	2820040130
WL	71335048701	TOPIRAMATE	Topiramate	2812920070
WL	71335048702	TOPIRAMATE	Topiramate	2812920070
WL	71335048703	TOPIRAMATE	Topiramate	2812920070
WL	71335048704	TOPIRAMATE	Topiramate	2812920070
WL	71335048705	TOPIRAMATE	Topiramate	2812920070
WL	71335048706	TOPIRAMATE	Topiramate	2812920070
WL	71335048707	TOPIRAMATE	Topiramate	2812920070
WL	71335048708	TOPIRAMATE	Topiramate	2812920070
WL	71335048709	TOPIRAMATE	Topiramate	2812920070
WL	71335049400	TOPIRAMATE	Topiramate	2812920070
WL	71335049401	TOPIRAMATE	Topiramate	2812920070
WL	71335049402	TOPIRAMATE	Topiramate	2812920070
WL	71335049403	TOPIRAMATE	Topiramate	2812920070
WL	71335049404	TOPIRAMATE	Topiramate	2812920070
WL	71335049405	TOPIRAMATE	Topiramate	2812920070
WL	71335049406	TOPIRAMATE	Topiramate	2812920070
WL	71335049407	TOPIRAMATE	Topiramate	2812920070
WL	71335049408	TOPIRAMATE	Topiramate	2812920070
WL	71335049409	TOPIRAMATE	Topiramate	2812920070
WL	71335049900	TOPIRAMATE	Topiramate	2812920070
WL	71335049901	TOPIRAMATE	Topiramate	2812920070
[truncated: 2,522 more rows]
